# Supplementary material for: Late Glacial rapid climate change and human response in the Westernmost Mediterranean (Iberia and Morocco)
Source: PLoS One. 2019 Dec 4;14(12):e0225049. doi: 10.1371/journal.pone.0225049 (PMC6892482; doi:10.1371/journal.pone.0225049)
Supplement: S1 Table — The region, site type, geographical coordinates and presence or absence (–) of archaeological complexes are noted for each site, as is the presence of single (s), multi (m) and unknown (?) stratigraphical subunits for each complex. The ID number corresponds to the labels of Fig 1. (XLSX) [file pone.0225049.s001.xlsx]

## Sheet: Table
This table shows all sites of the Iberian Peninsula (n=262) and Morocco (n=38) incorporated into this study. The region, site type and geographical coordinates and absence (–) of archaeological complexes are noted for each site, as is the presence of single (s), multiple (m) and unknown (?) stratigraphical subunits for each complex
		Region	Site Name	Site Type	Solutrean	Magdalenian	Longitude	Latitude
		Spain	Abauntz	Cave/Rockshelter	s	m	-2.04	43.01
		Spain	Abittaga	Cave/Rockshelter	-	s	-2.51426	43.3434
		Spain	Abric dels Colls	Cave/Rockshelter	-	m	0.74751	41.2817
		Portugal	Açude do Alvorão	Open Air	s	-	-8.54055	39.4776
		Spain	Aguas	Cave/Rockshelter	s	m	-4.17811	43.3781
		Spain	Aitzbitarte III	Cave/Rockshelter	m	-	-1.8905	43.2706
		Spain	Aitzbitarte IV	Cave/Rockshelter	s	m	-1.89418	43.2645
		Spain	Alexandre	Cave/Rockshelter	-	s	-2.0189	41.4676
		Spain	Algarrobo	Cave/Rockshelter	-	m	-1.31396	37.5989
		Portugal	Almonda	Cave/Rockshelter	m	-	-8.61	39.51
		Spain	Alonsé	Cave/Rockshelter	-	s	0.20371	41.9665
		Spain	Altamira	Cave/Rockshelter	m	m	-4.11976	43.377
		Spain	Amalda	Cave/Rockshelter	s	-	-2.2008	43.2274
		Spain	Ambrosio	Cave/Rockshelter	m	-	-2.09667	37.8322
		Spain	Ampla del Cap Gros	Cave/Rockshelter	s	-	-0.112637	38.8136
		Spain	Antoliñako koba	Cave/Rockshelter	m	m	-2.6657	43.3645
		Spain	Arbreda	Cave/Rockshelter	m	-	2.74583	42.1594
		Spain	Ardales	Cave/Rockshelter	s	-	-4.82763	36.8748
		Portugal	Areeiro I	Open Air	-	s	-8.94235	39.3388
		Spain	Arlanpe	Cave/Rockshelter	m	-	-2.76304	43.1929
		Spain	Arrillor	Cave/Rockshelter	-	s	-2.74188	42.9693
		Spain	Askondo	Cave/Rockshelter	s	-	-2.66373	43.1311
		Spain	Atxeta	Cave/Rockshelter	s	s	-2.68359	43.3335
		Spain	Atxoste	Cave/Rockshelter	-	m	-2.55845	42.7156
		Spain	Atxuri	Cave/Rockshelter	?	-	-2.66217	43.1379
		Spain	Atxurra	Cave/Rockshelter	-	s	-2.493	43.326
		Spain	Azules	Cave/Rockshelter	-	s	-5.13138	43.3597
		Portugal	Baío	Open Air	s	-	-9.41315	39.0832
		Portugal	Bairrada	Open Air	-	s	-8.51012	39.4758
		Spain	Bajondillo	Cave/Rockshelter	m	-	-4.49532	36.627
		Spain	Balma de la Costa de Can Manel	Cave/Rockshelter	-	m	1.69109	41.5264
		Spain	Balma de l'Auferí	Cave/Rockshelter	-	s	0.753544	41.2852
		Spain	Balma del Vall	Open Air	-	m	1.16198	41.3742
		Spain	Balma Guilanyà	Cave/Rockshelter	-	s	1.61054	42.0886
		Spain	Balmori (Ería)	Cave/Rockshelter	s	m	-4.83343	43.4232
		Spain	Barranc Blanc	Cave/Rockshelter	m	-	-0.270134	38.9353
		Spain	Barranco Hondo	Open Air	-	?	-2.48611	41.4903
		Spain	Bauma de la Peixera d'Alfés	Cave/Rockshelter	-	s	0.620166	41.5212
		Spain	Beneito	Cave/Rockshelter	m	-	-0.466667	38.8
		Spain	Bermeja	Cave/Rockshelter	s	-	-1.03358	37.5879
		Spain	Berroberría	Cave/Rockshelter	-	m	-1.5083	43.2683
		Spain	Blanca	Cave/Rockshelter	-	s	-3.40472	42.7425
		Spain	Boix Cave	Cave/Rockshelter	-	m	1.481	41.345
		Spain	Boja	Cave/Rockshelter	m	s	-1.4888	38.08
		Spain	Bolichera	Cave/Rockshelter	-	?	-0.961329	41.5149
		Spain	Bolinkoba	Cave/Rockshelter	s	m	-2.6071	43.1704
		Spain	Boquete de Zafarraya	Cave/Rockshelter	s	-	-4.12699	36.9509
		Spain	Bora Gran	Cave/Rockshelter	-	m	2.74	42.16
		Spain	Bricia	Cave/Rockshelter	-	m	-4.85616	43.4281
		Spain	Buendía	Cave/Rockshelter	-	m	-2.35223	40.211
		Portugal	Buraca Escura	Cave/Rockshelter	s	-	-8.55286	39.979
		Portugal	Buraca Grande	Cave/Rockshelter	s	-	-8.5508	39.9811
		Portugal	Buraca Longa	Cave/Rockshelter	s	-	-8.55213	39.9943
		Spain	Buxu	Cave/Rockshelter	m	-	-5.099	43.3585
		Spain	Caballo	Cave/Rockshelter	-	m	-1.00225	37.6154
		Spain	Caballón	Cave/Rockshelter	-	s	-3.217	42.717
		Portugal	Cabana da Horta	Open Air	-	s	-8.76265	39.4454
		Portugal	Cabeco do Porto Marinho	Open Air	-	m	-8.9375	39.361
		Spain	Calaveres	Cave/Rockshelter	s	-	-0.0249363	38.793
		Spain	Caldas	Cave/Rockshelter	m	m	-5.9222	43.3361
		Portugal	Caldeirão	Cave/Rockshelter	m	m	-8.4167	39.65
		Spain	Can Garriga I	Open Air	-	?	2.22598	41.6769
		Spain	Can Garriga IV	Open Air	-	m	1.994	41.633
		Spain	Canes	Cave/Rockshelter	s	m	-4.85	43.3167
		Spain	Capurri	Cave/Rockshelter	?	-	-0.118	38.92
		Portugal	Cardina I	Open Air	m	m	-7.101	40.978
		Portugal	Carneira II	Open Air	-	s	-8.92889	39.3478
		Portugal	Casa da Moura	Cave/Rockshelter	m	-	-9.2666	39.3333
		Portugal	Casal do Cepo	Open Air	s	-	-8.5667	39.4333
		Spain	Castillo	Cave/Rockshelter	s	m	-3.96378	43.2941
		Spain	Cau de les Goges	Cave/Rockshelter	m	-	3.04066	41.924
		Spain	Cavada	Open Air	s	s	-5.0601	43.3447
		Spain	Cejo del Pantano	Cave/Rockshelter	s	-	-1.54	37.75
		Spain	Cendres	Cave/Rockshelter	s	m	0.1552	38.686
		Portugal	Chancudo 3	Open Air	-	s	-7.34958	38.3086
		Spain	Chaves	Cave/Rockshelter	s	m	-0.142	42.213
		Spain	Chora	Cave/Rockshelter	-	m	-3.50114	43.3466
		Spain	Chufín	Cave/Rockshelter	s	-	-4.45464	43.2825
		Spain	Cierro	Cave/Rockshelter	s	m	-5.737	43.301
		Spain	Cobalejos	Cave/Rockshelter	s	m	-3.94342	43.4113
		Spain	Coberizas	Cave/Rockshelter	s	s	-4.87778	43.4267
		Spain	Cobrante	Cave/Rockshelter	m	-	-3.52749	43.3213
		Spain	Coímbre	Cave/Rockshelter	-	m	-4.68826	43.3278
		Spain	Collubil	Cave/Rockshelter	s	?	-5.10258	43.251
		Spain	Complejo del Humo - Abrigo 4	Cave/Rockshelter	m	-	-4.31817	36.7149
		Spain	Complejo del Humo - Abrigo 6	Cave/Rockshelter	s	s	-4.31745	36.7154
		Spain	Cova dels Blaus	Cave/Rockshelter	-	m	-0.201637	39.8415
		Spain	Cova Gran de Santa Linya	Cave/Rockshelter	-	m	0.81278	41.9272
		Portugal	Cruz da Pedra	Open Air	-	s	-8.71985	37.1169
		Spain	Cueto de la Mina	Cave/Rockshelter	m	m	-4.857	43.426
		Spain	Davant Pau	Cave/Rockshelter	m	-	2.74843	42.1683
		Spain	Dehesa	Open Air	-	s	-5.56499	40.456
		Spain	Delicias	Open Air	m	-	-3.68904	40.3984
		Spain	Dúas Nenas	Cave/Rockshelter	-	s	-7.6833	43.3
		Spain	Duende	Open Air	-	s	-5.1667	36.7333
		Spain	Ekain	Cave/Rockshelter	-	m	-2.27567	43.2361
		Spain	Entrefoces	Cave/Rockshelter	-	m	-5.87111	43.2569
		Spain	Ermittia	Cave/Rockshelter	s	m	-2.36308	43.2795
		Spain	Erralla	Cave/Rockshelter	-	m	-2.18096	43.2105
		Spain	Escalera 3	Open Air	s	-	-5.81	36.75
		Portugal	Fariseu	Open Air	-	m	-7.14037	41.0821
		Spain	Férvedes II	Cave/Rockshelter	-	s	-7.6833	43.267
		Spain	Filador	Cave/Rockshelter	-	m	0.523	41.38
		Spain	Finca Doña Martina	Cave/Rockshelter	m	-	-1.49	38.04
		Spain	Fonfría	Cave/Rockshelter	-	s	-4.83719	43.4332
		Spain	Fontanilla	Open Air	s	-	-6.087	36.277
		Spain	Forcas I	Cave/Rockshelter	-	m	0.337682	42.1914
		Portugal	Foz do Medal (Left Bank)	Open Air	s	-	-6.88381	41.2543
		Spain	Fragua	Cave/Rockshelter	-	s	-3.42934	43.4438
		Spain	Fuente de Francés	Cave/Rockshelter	-	?	-3.7	43.39
		Spain	Fuente del Trucho	Cave/Rockshelter	s	-	0.03657	42.1944
		Portugal	Furadouro	Cave/Rockshelter	?	-	-9.10277	39.242
		Portugal	Furninha	Cave/Rockshelter	s	s	-9.38194	39.3531
		Spain	Garma	Cave/Rockshelter	m	m	-3.66504	43.4329
		Spain	Gato	Cave/Rockshelter	-	s	-1.28	41.6
		Spain	Goikolau	Cave/Rockshelter	-	m	-2.48954	43.3281
		Great Britain	Gorham's Cave	Cave/Rockshelter	s	s	-5.35	36.117
		Portugal	Grande das Bocas	Cave/Rockshelter	-	m	-8.94291	39.3376
		Spain	Güelga	Cave/Rockshelter	s	m	-5.114	43.345
		Spain	Hernández Ros	Cave/Rockshelter	m	-	-1.5	37.77
		Spain	Higueral de Motillas	Cave/Rockshelter	s	-	-5.59	36.55
		Spain	Higueral de Sierra Valleja	Cave/Rockshelter	m	-	-5.81634	36.7527
		Spain	Higueral-Guardia	Cave/Rockshelter	s	-	-5.49862	36.5511
		Spain	Horno	Cave/Rockshelter	-	m	-3.44837	43.2454
		Spain	Hornos de la Peña	Cave/Rockshelter	s	s	-4.03142	43.2611
		Spain	Hort de la Boquera	Cave/Rockshelter	-	s	1.419	41.366
		Spain	Hoyo de la Mina	Cave/Rockshelter	s	s	-4.342	36.787
		Portugal	Ínsula II	Open Air	-	s	-6.99146	40.9695
		Spain	Jarama II	Cave/Rockshelter	-	s	-3.32545	40.9739
		Spain	Juyo	Cave/Rockshelter	-	m	-3.889	43.431
		Spain	Km 96	Cave/Rockshelter	-	s	-3.41282	42.7348
		Spain	Km 97	Cave/Rockshelter	-	s	-3.41282	42.7348
		Spain	Kukuma	Cave/Rockshelter	-	s	-2.31552	42.8903
		Portugal	Lagar Velho	Cave/Rockshelter	m	-	-8.696	39.745
		Portugal	Lagoa do Bordoal	Open Air	-	s	-8.88	37.13
		Spain	Laminak II	Cave/Rockshelter	-	m	-2.507	43.326
		Portugal	Lapa da Rainha	Cave/Rockshelter	s	-	-8.90306	39.6905
		Portugal	Lapa do Anecrial	Cave/Rockshelter	s	-	-8.4525	39.3231
		Portugal	Lapa do Picareiro	Cave/Rockshelter	m	m	-8.6315	39.5325
		Portugal	Lapa do Suão	Cave/Rockshelter	m	m	-9.20008	39.2997
		Portugal	Lapa dos Coelhos	Cave/Rockshelter	-	m	-8.54065	39.4777
		Portugal	Lapa dos Furos	Cave/Rockshelter	m	-	-8.4159	39.605
		Spain	Legintxiqui	Cave/Rockshelter	-	m	-1.79	42.793
		Spain	Legunova	Cave/Rockshelter	-	m	-0.916	42.233
		Spain	Levante	Cave/Rockshelter	s	-	-5.81	36.34
		Spain	Lezetxiki	Cave/Rockshelter	s	s	-2.53221	43.0737
		Spain	Linar	Cave/Rockshelter	s	m	-4.17926	43.3519
		Spain	Llanos de Don Pedro	Open Air	s	-	-5.81	36.75
		Spain	Llonín	Cave/Rockshelter	s	m	-4.65	43.33
		Spain	Lloseta	Cave/Rockshelter	-	m	-5.0742	43.4594
		Spain	Lluera I	Cave/Rockshelter	m	s	-5.91277	43.3314
		Spain	Lluera II	Cave/Rockshelter	s	-	-5.91277	43.3314
		Spain	Loja	Cave/Rockshelter	-	s	-4.55927	43.3316
		Portugal	Lugar de São Domingos	Open Air	-	s	-8.58343	39.5414
		Spain	Lumentxa	Cave/Rockshelter	-	m	-2.50023	43.3622
		Spain	Luz de Ramales	Cave/Rockshelter	s	-	-3.464	43.257
		Spain	Malalmuerzo	Cave/Rockshelter	?	-	-3.785	37.339
		Spain	Mallada	Cave/Rockshelter	-	?	0.652	40.868
		Spain	Mallaetes	Cave/Rockshelter	m	s	-0.299608	39.0208
		Andorra	Margineda	Cave/Rockshelter	-	m	1.627	42.578
		Spain	Martinarri	Cave/Rockshelter	-	s	-2.52609	42.6602
		Spain	Matutano	Cave/Rockshelter	-	m	-0.05004	40.1145
		Spain	Mazo de Camargo	Cave/Rockshelter	s	-	-3.87626	43.4089
		Spain	Meravelles	Cave/Rockshelter	m	-	-0.2255	38.9716
		Spain	Mirón	Cave/Rockshelter	m	m	-3.45134	43.2472
		Spain	Molí del Salt	Open Air	-	m	1.04667	41.3956
		Spain	Molino del Vadico	Cave/Rockshelter	-	m	-2.32063	38.3663
		Spain	Monte	Cave/Rockshelter	-	m	-3.56531	40.7954
		Portugal	Monte da Fainha	Open Air	?	-	-7.6918	38.7588
		Spain	Montico de Charratu	Cave/Rockshelter	-	m	-2.63419	42.6894
		Spain	Montlleó	Open Air	-	m	1.5216	42.2374
		Spain	Morín	Cave/Rockshelter	s	s	-3.8582	43.3585
		Spain	Murciélagos	Cave/Rockshelter	s	-	-2.066	37.215
		Spain	Nerja	Cave/Rockshelter	m	m	-3.84374	36.764
		Spain	Ojos	Cave/Rockshelter	m	-	-3.59	36.99
		Portugal	Olga Grande 14	Open Air	m	-	-7.05699	40.9719
		Portugal	Olga Grande 4	Open Air	m	-	-7.053	40.969
		Portugal	Olival da Carneira	Open Air	s	s	-8.93	39.35
		Spain	Olivo	Cave/Rockshelter	-	s	-5.77957	43.4573
		Spain	Oscura de Ania	Cave/Rockshelter	-	m	-5.95721	43.4165
		Spain	Oscura de Perán	Cave/Rockshelter	s	s	-5.79	43.55
		Spain	Otero	Cave/Rockshelter	-	m	-3.52642	43.3552
		Spain	Paloma	Cave/Rockshelter	-	m	-5.97684	43.433
		Spain	Palomar	Cave/Rockshelter	-	s	-2.26152	38.3525
		Spain	Palomarico	Cave/Rockshelter	s	-	-1.315	37.598
		Spain	Pantano de Cubillas	Open Air	?	-	-3.653	37.229
		Spain	Parco	Cave/Rockshelter	-	m	1.23182	41.872
		Spain	Parpalló	Cave/Rockshelter	m	m	-0.271666	39.0043
		Spain	Pasiega	Cave/Rockshelter	s	s	-3.96287	43.2918
		Portugal	Passal	Open Air	?	-	-8.84	39.32
		Spain	Pau	Cave/Rockshelter	m	-	2.74688	42.1606
		Spain	Pau II (Cau d'en Paquito)	Cave/Rockshelter	s	-	2.74688	42.1606
		Spain	Peña 14	Cave/Rockshelter	-	s	-0.91995	42.1884
		Spain	Peña Capón	Cave/Rockshelter	m	-	-3.20222	40.9583
		Spain	Peña de Candamo	Cave/Rockshelter	s	m	-6.07266	43.4562
		Spain	Peña de Estebanvela	Cave/Rockshelter	-	m	-3.37392	41.4193
		Spain	Peña de la Grieta	Cave/Rockshelter	m	-	-4.18	37.87
		Spain	Pena del Castillo	Cave/Rockshelter	-	?	-2.56463	42.7027
		Spain	Peña Diablo	Cave/Rockshelter	-	m	1.96666	41.3333
		Spain	Perneras	Cave/Rockshelter	-	m	-1.41667	37.5333
		Spain	Perro	Cave/Rockshelter	-	s	-3.4356	43.4404
		Spain	Picamoixons	Cave/Rockshelter	-	s	1.19028	41.3058
		Spain	Pila	Cave/Rockshelter	-	m	-4.0167	43.4333
		Spain	Pileta	Cave/Rockshelter	s	m	-5.26875	36.6925
		Spain	Pinaret dels Frares	Open Air	s	-	-0.52	38.84
		Portugal	Pinhal da Carneira	Open Air	-	s	-8.92889	39.3478
		Portugal	Pinheirocas 2	Open Air	-	s	-8.63527	39.1104
		Spain	Pirulejo	Cave/Rockshelter	s	m	-4.13	37.41
		Portugal	Poço Velho	Cave/Rockshelter	?	-	-9.41917	38.7017
		Portugal	Ponta García	Open Air	-	s	-8.96412	37.0256
		Spain	Porcs	Cave/Rockshelter	m	-	-0.18	38.97
		Portugal	Porto Dinheiro	Open air	?	-	-9.34	39.15
		Spain	Portugain	Cave/Rockshelter	-	s	1.50777	41.8614
		Portugal	Praia da Galé	Open Air	-	s	-8.3175	37.0883
		Spain	Praile Aitz I	Cave/Rockshelter	-	m	-2.35433	43.2949
		Portugal	Quinta da Barca	Open Air	-	s	-7.1	41
		Portugal	Quinta da Barca Sul	Open Air	-	s	-7.1	41
		Portugal	Quintal da Fonte	Open Air	s	-	-8.83944	39.3153
		Spain	Rascaño	Cave/Rockshelter	-	m	-3.6956	43.2947
		Spain	Ratlla del Bubo	Cave/Rockshelter	m	-	-0.8	38.2466
		Spain	Reclau Viver	Cave/Rockshelter	m	-	2.74843	42.161
		Spain	Riera	Cave/Rockshelter	m	m	-4.8565	43.4248
		Spain	Río Palmones	Open Air	s	-	-5.53019	36.2223
		Spain	Rosa	Cave/Rockshelter	m	m	-5.11	43.44
		Spain	Ruso	Cave/Rockshelter	m	-	-3.892	43.4274
		Spain	Sailleunta	Cave/Rockshelter	-	?	-2.661	43.125
		Portugal	Salemas	Cave/Rockshelter	m	-	-9.2	38.8833
		Spain	Salitre	Cave/Rockshelter	s	?	-3.70847	43.2621
		Spain	San Antonio	Cave/Rockshelter	-	m	-5.051	43.456
		Spain	Santa Catalina	Cave/Rockshelter	-	m	-2.633	43.373
		Spain	Santa Maira	Cave/Rockshelter	s	m	-0.215087	38.7303
		Spain	Santimamiñe	Cave/Rockshelter	s	m	-2.63676	43.3456
		Spain	Serrón-La Palica	Cave/Rockshelter	m	-	-1.92	37.25
		Great Britain	Sewell ("S")	Cave/Rockshelter	m	-	-5.4	36.2
		Spain	Silibranka	Cave/Rockshelter	-	m	-2.65	43.1333
		Spain	Sofoxó	Cave/Rockshelter	-	?	-5.96325	43.3832
		Spain	Sotillo	Open Air	s	-	-3.7	40.39
		Portugal	Terra do Manuel	Open Air	m	-	-8.99028	39.3475
		Spain	Tito Bustillo	Cave/Rockshelter	-	m	-5.074	43.46
		Spain	Torre	Cave/Rockshelter	?	?	-1.87334	43.2926
		Spain	Tossal de la Roca	Cave/Rockshelter	-	m	-0.281049	38.7902
		Spain	Tres Calabres	Cave/Rockshelter	s	-	-4.87	43.42
		Spain	Urratxa III	Cave/Rockshelter	-	?	-2.821	43.033
		Spain	Urtiaga	Cave/Rockshelter	s	m	-2.31823	43.283
		Portugal	Vala	Open Air	s	-	-8.42056	37.1475
		Spain	Valdavara	Cave/Rockshelter	-	s	-7.16146	42.8539
		Portugal	Vale Almoinha	Open Air	s	-	-9.242	39.0435
		Portugal	Vale Boi	Cave/Rockshelter	m	s	-8.815	37.0944
		Portugal	Vale Comprido Encosta	Open Air	?	-	-8.98194	39.3294
		Portugal	Vale da Mata	Open Air	-	m	-9.40236	39.0934
		Portugal	Vale das Buracas	Cave/Rockshelter	s	-	-8.49587	40.0468
		Portugal	Vale dos Covões	Cave/Rockshelter	-	m	-8.49988	40.0508
		Portugal	Vale Santo	Open Air	-	s	-8.96371	37.038
		Spain	Valle	Cave/Rockshelter	-	s	-3.41697	43.298
		Spain	Valverde	Open Air	?	-	-7.48405	42.5639
		Portugal	Vascas	Open Air	?	m	-8.93358	39.3512
		Spain	Verdelpino	Cave/Rockshelter	-	m	-2.08902	40.1498
		Spain	Vergara	Cave/Rockshelter	-	m	-2.06403	41.5035
		Spain	Victoria	Cave/Rockshelter	-	s	-4.28046	36.7167
		Spain	Viña	Cave/Rockshelter	m	m	-5.8272	43.3132
		Spain	Volcán del Faro	Cave/Rockshelter	?	-	-0.496447	38.9651
		Spain	Zatoya	Cave/Rockshelter	-	m	-1.20792	42.9033
		Region	Site Name	Site Type	Early IBM	Late IBM	Unknown IBM	Longitude	Latitude
		Morocco	Aïn Aghbal	Cave/Rockshelter	-	-	s	-2.13333	34.9667
		Morocco	Ain Rhamane (Rhoumane)	Cave/Rockshelter	-	-	?	-7.68333	33.5833
		Morocco	Assaka-n-Haddouhm	Open Air	-	-	?	-5.16566	33.0851
		Morocco	Bizmoune Cave	Cave/Rockshelter	-	s	-	-8.57583	31.6694
		Morocco	Bouskoura	Open Air	-	-	?	-7.63333	33.45
		Morocco	Cap Ghir	Cave/Rockshelter	-	-	?	-9.88333	30.6333
		Morocco	Chaaba Bayda	Open Air	-	m	-	-1.98209	34.0351
		Morocco	Contrebandiers	Cave/Rockshelter	-	-	m	-6.96667	33.9167
		Morocco	Dar es-Soltan 2	Cave/Rockshelter	s	s	-	-6.9	33.9833
		Morocco	El Hank	Open Air	-	-	?	-7.065	33.0617
		Morocco	El Harhoura 2	Cave/Rockshelter	-	-	s	-6.93333	33.95
		Morocco	El Khenzira	Cave/Rockshelter	-	-	?	-8.53333	33.015
		Morocco	El Mnasra	Cave/Rockshelter	-	-	m	-6.95	33.9167
		Morocco	Ghar Cahal	Cave/Rockshelter	-	m	-	-5.59107	35.8159
		Morocco	Grotte de Ghar el-Kal	Cave/Rockshelter	-	-	?	-2.46667	34.8333
		Morocco	Grotte de Kef El Youdi	Cave/Rockshelter	-	-	?	-4.83333	33.8667
		Morocco	Grotte du Rhafas	Cave/Rockshelter	s	s	-	-1.87	34.56
		Morocco	Grotte Velozzo	Cave/Rockshelter	-	-	?	-7.78333	33.5333
		Morocco	Guercif (Pont du Meloulou)	Open Air	-	-	s	-3.36558	34.2184
		Morocco	Hassi Berkane	Cave/Rockshelter	-	m	-	-2.8659	34.8376
		Morocco	Hassi Ouenzga open air	Open Air	-	m	-	-3.28226	34.6989
		Morocco	Hattab II	Cave/Rockshelter	-	m	-	-5.21563	35.3018
		Morocco	Ifri Armas	Cave/Rockshelter	-	s	-	-3.2772	35.2064
		Morocco	Ifri El Baroud	Cave/Rockshelter	m	m	-	-3.31375	34.76
		Morocco	Ifri N'Ammar	Cave/Rockshelter	m	m	-	-3.09272	34.7844
		Morocco	Ifri Ozirar	Cave/Rockshelter	-	-	?	-3.03316	34.7345
		Morocco	Kehf el Hammar	Cave/Rockshelter	m	m	-	-5.17608	35.3396
		Morocco	Kehf Taht el Ghar	Cave/Rockshelter	?	?	-	-5.25	35.5
		Morocco	Kifan Bel Ghomari	Cave/Rockshelter	-	-	m	-4.01	34.2167
		Morocco	Ma Izza	Cave/Rockshelter	-	-	s	-8.96551	32.7851
		Morocco	Marja	Open Air	-	?	-	-2.08333	34.1167
		Morocco	Melilla	Cave/Rockshelter	-	-	?	-2.96667	35.3167
		Morocco	Oued Charef	Open Air	-	m	-	-2.04887	34.0351
		Morocco	Oued Lefrane	Cave/Rockshelter	-	-	?	-2.66668	34.8167
		Morocco	Pointe d'El Majni	Open Air	s	-	-	-9.08	30.08
		Morocco	Taforalt	Cave/Rockshelter	m	m	-	-2.16667	34.75
		Morocco	Taghit Haddouch	Cave/Rockshelter	-	s	-	-3.33964	34.7856
		Morocco	Tounate (Grotte du Refda)	Cave/Rockshelter	-	-	m	-4.55	34.483
