# Supplementary material for: Late Glacial rapid climate change and human response in the Westernmost Mediterranean (Iberia and Morocco)
Source: PLoS One. 2019 Dec 4;14(12):e0225049. doi: 10.1371/journal.pone.0225049 (PMC6892482; doi:10.1371/journal.pone.0225049)
Supplement: S2 Table — Published radiocarbon dates (uncalibrated) for Late Glacial archaeological sites from Iberia and Morocco (n = 542). IBM = Iberomaurusian; SOL = Solutrean; MAG = Magdalenian. (XLSX) [file pone.0225049.s002.xlsx]

## Sheet: Tabelle1
Published radiocarbon dates for Late Glacial archaeological sites from Iberia and Morocco (n=542). IBM=Iberomaurusian; SOL=Solutrean; MAG= Magdalenian. The calibration of 14C dates was calculated using CalPal software (Weninger and Joris, 2008) and Intcal13 calibration curve (Reimer et al., 2013).
	Country	Site	Complex	Lab no.	14C-age (yr BP Uncalibrated)	14C-std	Material	Record	Cal-age (yr cal BP, 95.4%)	Reference(s)
	Morocco	Bizmoune Cave	IBM	Rabat-290	10865	208	Land mollusc	Layer 4	13180 -12380	[115]
		Chaâba Bayda	IBM	Gif-6187	11200	160	Ostrich eggshell	Level 11a-b	13380 -12700	[116]
		Chaâba Bayda	IBM	Gif-6497	11290	160	Ostrich eggshell	Level 12	13460 -12820	[116]
		Dar es-Soltan 2	IBM	UQ-1158	16500	250	Bone	Unit 3	20540 -19300	[117]
		Ghar Cahal	IBM	OxA-11322	11180	65	Charcoal	Layer 12	13170 -12890	[118]
		Ghar Cahal	IBM	OxA-11323	11125	65	Charcoal	Layer 12	13150 -12790	[118]
		Hassi Ouenzga open air	IBM	Bln-4756	10570	177	Charcoal	Western profile	12880 -11920	[25]
		Hassi Ouenzga open air	IBM	Erl-9990	12424	87	Charcoal	Enl.11, No.50, 9.06m	15030 -14070	[25]
		Hassi Ouenzga open air	IBM	Erl-9991	10130	68	Charcoal	Enl.6, No.18, 9.13m	12120 -11360	[119]
		Hassi Ouenzga open air	IBM	Erl-9992	10643	73	Charcoal	Enl.4, No.9, 9.26m	12740 -12460	[25]
		Ifri Armas	IBM	Erl 12417	11712	70	Bone	Schicht IV	13710 -13390	[120]
		Ifri Armas	IBM	Erl 12421	11769	69	Bone	Schicht IV, Pos.215	13780 -13420	[120]
		Ifri Armas	IBM	Erl 13383	11361	80	Charcoal	Schicht IV	13370 -13050	[120]
		Ifri Armas	IBM	KN-5969	10285	80	Marine-shell	Schicht III	12480 -11680	[120]
		Ifri Armas	IBM	KN-5970	11475	85	Marine-shell	Schicht IV	13490 -13130	[120]
		Ifri El Baroud	IBM	Bln-4744	16777	83	Charcoal	Sondage II, IB95-A	20510 -19990	[121]
		Ifri El Baroud	IBM	Bln-4745	13359	72	Charcoal	Sondage II, IB 95-C	16290 -15850	[121]
		Ifri El Baroud	IBM	Bln-4746	12626	59	Charcoal	Sondage II, IB95-D	15240 -14720	[121]
		Ifri El Baroud	IBM	Bln-4747	12481	57	Charcoal	Sondage II, IB95-E	15100 -14220	[121]
		Ifri El Baroud	IBM	Bln-4748	12574	65	Charcoal	Sondage II, IB95-F	15210 -14570	[121]
		Ifri El Baroud	IBM	Bln-4749	12253	67	Charcoal	Sondage II, IB95-H	14440 -13960	[121]
		Ifri El Baroud	IBM	Bln-4750	11508	60	Charcoal	Sondage II, IB95-L	13470 -13230	[121]
		Ifri El Baroud	IBM	Bln-4751	14299	72	Charcoal	Sondage II, IB95-M	17650 -17170	[121]
		Ifri El Baroud	IBM	Bln-4752	12128	70	Charcoal	Sondage III, IB95-P	14200 -13760	[121]
		Ifri El Baroud	IBM	Bln-4753	12198	65	Charcoal	Sondage III, IB95-Q	14270 -13910	[121]
		Ifri El Baroud	IBM	Bln-4754	11895	64	Charcoal	Sondage III, IB95-R	13860 -13540	[121]
		Ifri El Baroud	IBM	Bln-4871	11639	58	Charcoal	Sondage IV, IB96-A nr.41	13590 -13350	[121]
		Ifri El Baroud	IBM	Bln-4873	12932	78	Charcoal	Sondage IV, IB96-C nr.88	15740 -15180	[121]
		Ifri El Baroud	IBM	Bln-4911	16485	68	Charcoal	Sondage IV, IB96-68	20120 -19640	[121]
		Ifri El Baroud	IBM	Bln-4926	11027	49	Charcoal	Sondage IV, IB96-4	13050 -12730	[121]
		Ifri El Baroud	IBM	Bln-4927	12294	49	Charcoal	Sondage IV, IB96-5	14500 -14020	[121]
		Ifri El Baroud	IBM	Bln-4928	11926	68	Charcoal	Sondage IV, IB96-21	13980 -13540	[121]
		Ifri El Baroud	IBM	Bln-4929	12172	61	Charcoal	Sondage IV, IB96-38	14220 -13860	[121]
		Ifri El Baroud	IBM	Bln-4930	12841	80	Charcoal	Sondage IV, IB96-49	15630 -15070	[121]
		Ifri El Baroud	IBM	Bln-4931	12083	61	Charcoal	Sondage IV, IB96-51	14130 -13730	[121]
		Ifri El Baroud	IBM	Bln-4932	12607	75	Charcoal	Sondage IV, IB96-83	15250 -14610	[121]
		Ifri El Baroud	IBM	Bln-4933	11946	52	Charcoal	Sondage IV, IB96-94	13980 -13620	[121]
		Ifri El Baroud	IBM	Bln-4934	12309	58	Charcoal	Sondage IV, IB96-96	14630 -13990	[121]
		Ifri N'Ammar	IBM	Erl-4394	10022	80	Charcoal	K16,Enl. 4	11880 -11200	[122]
		Ifri N'Ammar	IBM	Erl-4395	11595	103	Charcoal	K12,Enl. 8	13620 -13220	[122]
		Ifri N'Ammar	IBM	Erl-4396	11519	105	Charcoal	K11,Enl. 9	13550 -13150	[122]
		Ifri N'Ammar	IBM	Erl-4397	12374	108	Charcoal	K13,Enl. 15	15000 -13960	[122]
		Ifri N'Ammar	IBM	Erl-4398	11526	110	Charcoal	H12, H13,Enl. 10, burial	13550 -13150	[122]
		Ifri N'Ammar	IBM	Erl-4399	11009	144	Charcoal	G17,Enl. 11	13160 -12640	[122]
		Ifri N'Ammar	IBM	Erl-4400	11853	105	Charcoal	G16,Enl. 16, burial	13900 -13460	[122]
		Ifri N'Ammar	IBM	Erl-4401	12290	133	Charcoal	H12,Enl. 18, burial	14930 -13810	[122]
		Ifri N'Ammar	IBM	Erl-4406	11949	105	Charcoal	G17,Enl. 12	14100 -13500	[122]
		Ifri N'Ammar	IBM	Erl-4407	12384	100	Charcoal	H12,Enl. 18	14990 -13990	[122]
		Ifri N'Ammar	IBM	UtC-6175	11670	60	Charcoal	L14,Enl. 7, hearth	13620 -13380	[122]
		Ifri N'Ammar	IBM	UtC-6176	12430	70	Charcoal	L/M15,Enl. 18, hearth	14990 -14110	[122]
		Ifri N'Ammar	IBM	UtC-6177	12480	80	Charcoal	L11,Enl. 18	15150 -14150	[122]
		Ifri N'Ammar	IBM	UtC-6178	12640	90	Charcoal	L12,Enl. 23	15330 -14610	[122]
		Ifri N'Ammar	IBM	UtC-6179	11760	60	Charcoal	L14,Enl. 10	13780 -13420	[122]
		Ifri N'Ammar	IBM	UtC-6180	13590	70	Charcoal	L14,Enl. 26	16600 -16160	[122]
		Ifri N'Ammar	IBM	UtC-6181	13880	80	Charcoal	L14,Enl. 25	17110 -16510	[122]
		Ifri N'Ammar	IBM	UtC-6182	11370	70	Charcoal	L14,Enl. 6	13350 -13070	[122]
		Ifri N'Ammar	IBM	UtC-6183	11610	100	Charcoal	L12,Enl. 14	13640 -13240	[122]
		Kehf el Hammar	IBM	OxA-11417	15940	80	Charcoal	Layer 6 base, 63–72 cm	19510 -18950	[118]
		Kehf el Hammar	IBM	OxA-11926	13345	50	Charcoal	Layer 3	16240 -15880	[118]
		Kehf el Hammar	IBM	OxA-11927	13805	55	Charcoal	Layer 4a	16950 -16470	[118]
		Kehf el Hammar	IBM	OxA-11928	14005	55	Charcoal	Layer 6	17230 -16790	[118]
		Kehf el Hammar	IBM	OxA-11929	14110	60	Charcoal	Layer 5	17420 -16940	[118]
		Kehf Taht el Ghar	IBM	Ly-7289	13300	180	Charcoal	Level 4	16470 -15470	[123]
		Pointe d'El Majni	IBM	Gif-3621	13900	250	Land mollusc	2b	17580 -16100	[124]
		Taforalt	IBM	Gif-2267	13140	150	Charcoal	Level 10	16220 -15260	[125]
		Taforalt	IBM	Gif-2268	13500	150	Charcoal	Level 10	16710 -15830	[125]
		Taforalt	IBM	Gif-2269	14020	160	Charcoal	Level 11	17540 -16500	[125]
		Taforalt	IBM	Gif-2269	14130	160	Charcoal	Level 11	17640 -16720	[125]
		Taforalt	IBM	Gif-2270	15240	180	Charcoal	Level 11	18880 -18080	[125]
		Taforalt	IBM	Gif-2271	15700	180	Charcoal	Level 11-12	19400 -18600	[125]
		Taforalt	IBM	Gif-2272	15460	180	Charcoal	Level 12	19070 -18350	[125]
		Taforalt	IBM	Gif-2273	15500	180	Charcoal	Level 12	19120 -18400	[125]
		Taforalt	IBM	KN-1559	16420	190	Charcoal	Level 12	20280 -19360	[125]
		Taforalt	IBM	L399E	11900	240	Charcoal	Necropolis	14380 -13220	[125]
		Taforalt	IBM	OxA-13477	12675	50	Charcoal	Sector 8, G97, 3.50 m	15260 -14900	[126]
		Taforalt	IBM	OxA-13478	12495	50	Charcoal	Sector 8, G99, 3.88 m	15100 -14300	[126]
		Taforalt	IBM	OxA-13479	10935	40	Charcoal	Sector 8, G88, 0.36 m	12890 -12690	[126]
		Taforalt	IBM	OxA-13480	10950	45	Charcoal	Sector 8, G89, 0.36–0.48 m	12940 -12700	[126]
		Taforalt	IBM	OxA-13516	11065	45	Charcoal	Sector 8, G89, 0.48 m	13090 -12770	[126]
		Taforalt	IBM	OxA-13517	10990	45	Charcoal	Sector 8, G90, 0.54 m	13020 -12700	[126]
		Taforalt	IBM	OxA-13518	17085	65	Charcoal	Sector 8, Y3, 4.72 m	20840 -20400	[126]
		Taforalt	IBM	OxA-13519	13905	55	Charcoal	Sector 8, Y2, 4.30 m	17090 -16610	[126]
		Taforalt	IBM	OxA-14349	12690	55	Ostrich eggshell	Sector 8; 4.08 m	15290 -14930	[127]
		Taforalt	IBM	OxA-14350	16660	70	Ostrich eggshell	Sector 8; 4.55 m	20330 -19890	[127]
		Taforalt	IBM	OxA-14351	16695	70	Ostrich eggshell	Sector 8; 4.63 m	20370 -19930	[127]
		Taforalt	IBM	OxA-15441	12325	50	Bone	Sector 10	14630 -14030	[128]
		Taforalt	IBM	OxA-15442	12400	50	Bone	Sector 10	14840 -14120	[128]
		Taforalt	IBM	OxA-15443	12310	60	Bone	Sector 10	14640 -14000	[128]
		Taforalt	IBM	OxA-16240	18185	75	Charcoal	Sector 9, Layer 2	22340 -21780	[126]
		Taforalt	IBM	OxA-16242	16630	75	Charcoal	Sector 8, Y4, 4.77 m	20290 -19850	[126]
		Taforalt	IBM	OxA-16260	18005	75	Charcoal	Sector 9, Layer 1	22070 -21550	[126]
		Taforalt	IBM	OxA-16262	15995	65	Charcoal	Sector 6	19540 -19060	[128]
		Taforalt	IBM	OxA-16263	13975	60	Charcoal	Sector 6	17200 -16720	[128]
		Taforalt	IBM	OxA-16264	15355	65	Charcoal	Sector 3	18810 -18450	[128]
		Taforalt	IBM	OxA-16265	15585	65	Charcoal	Sector 3	18980 -18700	[128]
		Taforalt	IBM	OxA-16267	14005	60	Charcoal	Sector 8, Y2, 4.16 m	17230 -16790	[126]
		Taforalt	IBM	OxA-16268	14515	60	Charcoal	Sector 8, Y2, 4.26 m	17900 -17500	[126]
		Taforalt	IBM	OxA-16269	15790	60	Charcoal	Sector 8, Y2, 4.55 m	19250 -18850	[126]
		Taforalt	IBM	OxA-16270	16285	65	Charcoal	Sector 8, Y3, 4.68 m	19890 -19450	[126]
		Taforalt	IBM	OxA-16272	14630	60	Charcoal	Sector 8, Y2, 4.36 m	17990 -17630	[126]
		Taforalt	IBM	OxA-16273	17515	75	Charcoal	Sector 8, Y4, 4.90 m	21470 -20870	[126]
		Taforalt	IBM	OxA-16663	12470	100	Bone	Sector 10	15180 -14100	[129]
		Taforalt	IBM	OxA-22784	12660	70	Charcoal	Sector 8, G99, 3.97–3.88 m	15310 -14750	[126]
		Taforalt	IBM	OxA-22785	12500	55	Charcoal	Sector 8, G99, 3.97–3.88 m	15130 -14290	[126]
		Taforalt	IBM	OxA-22786	12200	55	Charcoal	Sector 8, Y1, 4.02 m	14230 -13950	[126]
		Taforalt	IBM	OxA-22787	12545	55	Charcoal	Sector 8, G99, 3.97–3.88 m	15180 -14500	[126]
		Taforalt	IBM	OxA-22788	12850	55	Charcoal	Sector 8, Y1, 4.12 m	15560 -15120	[126]
		Taforalt	IBM	OxA-22902	12370	50	Charcoal	Sector 8, G99, 3.97–3.88 m	14790 -14070	[126]
		Taforalt	IBM	OxA-22903	13045	50	Charcoal	Sector 8, Y1, 4.05 m	15860 -15380	[126]
		Taforalt	IBM	OxA-22904	12490	50	Charcoal	Sector 8, G99, 3.97–3.88 m	15090 -14290	[126]
		Taforalt	IBM	OxA-22905	12665	50	Charcoal	Sector 8, Y1, 4.08 m	15260 -14860	[126]
		Taforalt	IBM	OxA-22906	14135	55	Charcoal	Sector 8, Y2, 4.18 m	17430 -16990	[126]
		Taforalt	IBM	OxA-22907	14230	55	Charcoal	Sector 8, Y2, 4.17 m	17550 -17110	[126]
		Taforalt	IBM	OxA-22908	14110	55	Charcoal	Sector 8, Y2, 4.25 m	17400 -16960	[126]
		Taforalt	IBM	OxA-22909	14140	55	Charcoal	Sector 8, Y2, 4.35 m	17440 -17000	[126]
		Taforalt	IBM	OxA-23404	10870	45	Charcoal	Sector 8, L3, 0.36–0.48 m	12810 -12690	[126]
		Taforalt	IBM	OxA-23405	11615	50	Bone	Sector 8, L6, 0.69–0.61 m	13560 -13320	[126]
		Taforalt	IBM	OxA-23406	11445	55	Charcoal	Sector 8, L8, 0.94 m	13430 -13150	[126]
		Taforalt	IBM	OxA-23407	11465	50	Charcoal	Sector 8, L8, 0.94 m	13430 -13190	[126]
		Taforalt	IBM	OxA-23408	11545	55	Charcoal	Sector 8, L11, 1.14 m	13500 -13260	[126]
		Taforalt	IBM	OxA-23409	11890	55	Charcoal	Sector 8, L15, 1.56 m	13830 -13550	[126]
		Taforalt	IBM	OxA-23410	12405	55	Charcoal	Sector 8, L25, 2.96 m	14870 -14110	[126]
		Taforalt	IBM	OxA-23411	13060	65	Charcoal	Sector 8, L28, 3.51 m	15890 -15370	[126]
		Taforalt	IBM	OxA-23660	12380	55	Bone	Sector 10	14810 -14090	[129]
		Taforalt	IBM	OxA-23778	12265	50	Bone	Sector 10	14370 -14010	[129]
		Taforalt	IBM	OxA-23779	12255	50	Bone	Sector 10	14330 -14010	[129]
		Taforalt	IBM	OxA-23780	12355	50	Bone	Sector 10	14740 -14060	[129]
		Taforalt	IBM	OxA-23781	12410	50	Bone	Sector 10	14860 -14140	[129]
		Taforalt	IBM	OxA-23782	12460	55	Bone	Sector 10	15030 -14190	[129]
		Taforalt	IBM	OxA-24109	12605	55	Bone	Sector 8, G100, 3.98 m	15210 -14690	[126]
		Taforalt	IBM	OxA-24111	10680	45	Bone	Sector 8, L2, 0.22 m	12720 -12560	[126]
		Taforalt	IBM	OxA-24112	11165	45	Bone	Sector 8, L4, 0.53 m	13130 -12930	[126]
		Taforalt	IBM	OxA-24113	11540	50	Charcoal	Sector 8, L6, 0.69–0.61 m	13490 -13250	[126]
		Taghit Haddouch	IBM	KIA-30145a	12890	170	Bone	TH6	15930 -14890	[25]
	Country	Site	Complex	Lab no.	14C-age (yr BP Uncalibrated)	14C-std	Material	Record	Cal-age (yr cal BP, 95.4%)	Reference(s)
	Iberia	Abauntz	SOL	GrN-16316	15460	130	Bone	e limoso	18980 -18460	[130]
		Altamira	SOL	GrA-30325	19060	90	Bone	7 med	23250 -22650	[131]
		Altamira	SOL	GrA-30324	18750	100	Bone	7 sup	22890 -22370	[131]
		Altamira	SOL	GrA-32761	19630	80	Bone	7 inf	23920 -23400	[131]
		Altamira	SOL	GrA-32760	17200	90	Bone	6	21010 -20490	[131]
		Ambrosio, Cueva de	SOL	Gif-9883	19250	70	Charcoal	II g	23480 -22920	[132]
		Ambrosio, Cueva de	SOL	GifA-95577	19950	210	Charcoal	II.1	24500 -23500	[132]
		Ambrosio, Cueva de	SOL	GifA-95576?	20150	200	Charcoal	II-1	24720 -23760	[132]
		Ambrosio, Cueva de	SOL	Gif-9884	21520	120	Charcoal	IV	26030 -25590	[132]
		Ambrosio, Cueva de	SOL	GifA-II.4	19110	90	Charcoal	IICapa4	23330 -22730	[133]
		Ambrosio, Cueva de	SOL	GifA-II.2	19170	190	Charcoal	IICapa2	23620 -22580	[133]
		Ambrosio, Cueva de	SOL	GifA-II.6	19300	190	Charcoal	II.6	23730 -22770	[133]
		Antoliñako koba	SOL	Beta-230284	19020	120	Bone	Lmc	23250 -22530	[134]
		Antoliñako koba	SOL	GrN-23785	19280	120	Bone	Lmc	23590 -22870	[134]
		Arbreda, Cueva de L'	SOL	Gif-6419	17720	290		A? B? (325-350)	22180 -20660	[135]
		Arbreda, Cueva de L'	SOL	Gif-6418	17320	290		A (303-315)	21710 -20190	[135]
		Ardales, Cueva de	SOL	COL-1639	15945	60		AD2.6	19500 -18980	[136]
		Askondo	SOL	Beta-316473	17490	90	Bone	4	21460 -20820	[137]
		Beneito, Cueva	SOL	Ly-3594	16560	280		B2	20670 -19310	[138]
		Beneito, Cueva	SOL	Ua-32244	18275	175	Bone	IV (ext)	22520 -21720	[139]
		Beneito, Cueva	SOL	Ua-32243	16180	140	Bone	II (ext)	19920 -19120	[140]
		Boja, La	SOL	VERA-5213	20980	110	Charcoal	SW18E	25650 -25010	[140]
		Boja, La	SOL	VERA-5788	16580	70	Charcoal	SW18B1	20220 -19780	[140]
		Boja, La	SOL	VERA-5364-a	16990	70	Charcoal	SW18B2	20730 -20250	[140]
		Boja, La	SOL	VERA-5364-b	17430	70	Charcoal	SW18B2	21330 -20770	[140]
		Boja, La	SOL	VERA-5365	19390	100	Charcoal	SW18C	23680 -23000	[140]
		Boja, La	SOL	VERA-5366	20980	120	Charcoal	SW18E	25660 -24980	[140]
		Buraca Grande	SOL	Gif-9502	17850	200	Charcoal	5, 9	22130 -21050	[141]
		Caldas, Las	SOL	Ua-4302	17380	215	Bone	XIVc, Sala II	21610 -20410	[142]
		Caldas, Las	SOL	Ua-15316	18305	295	Bone	11, Sala I	22750 -21470	[142]
		Caldas, Las	SOL	Ly-2429	19000	280	Bone	18, Topera	23600 -22280	[142]
		Caldas, Las	SOL	Ly-2425	19030	320	Bone	12t, top pasillo	23710 -22230	[142]
		Caldas, Las	SOL	Ly-2426	19480	260	Bone	12b, base pasillo	24110 -22790	[142]
		Caldas, Las	SOL	Ly-2428	19510	330	Bone	16, Topera	24280 -22680	[142]
		Caldas, Las	SOL	Ua-15318	20250	235	Charcoal	15, Sala I	25070 -23750	[142]
		Caldas, Las	SOL	Ly-2424	19390	260	Bone	9, Pasillo	23990 -22710	[142]
		Caldeirão, Gruta do	SOL	OxA-2511	20530	270	Bone	H	25460 -24020	[143]
		Caldeirão, Gruta do	SOL	OxA-1939	19900	260	Bone	H / Salle	24570 -23330	[143]
		Caldeirão, Gruta do	SOL	OxA-2510	18840	200	Bone	Fc	23180 -22300	[143]
		Castillo, El	SOL	GifA-98154	19140	230	Charcoal	10	23670 -22470	[144]
		Castillo, El	SOL	OxA-971	16850	220	Bone	10	20870 -19790	[145]
		Cendres, Cova de les	SOL	Beta-118026	18920	180	Charcoal	XIII	23230 -22390	[146]
		Cendres, Cova de les	SOL	Beta-118027	18750	130	Charcoal	XIIIB	22940 -22340	[146]
		Chaves	SOL	GrN-12681	19700	310	Charcoal	C1	24440 -22960	[147]
		Chufín, Cueva	SOL	CSIC-258	17420	200	Bone	I	21620 -20500	[148]
		Cobrante, Cueva de	SOL	GrA-22438	18540	70	Bone	3	22570 -22250	[149]
		Cobrante, Cueva de	SOL	GrA-22439	18260	70	Bone	4	22410 -21850	[149]
		Finca Doña Martina	SOL	VERA-5101bHS	19180	90	Charcoal	4-5	23450 -22810	[150]
		Gorham's Cave	SOL	Beta-184042	18440	160	Charcoal	III-B	22640 -21880	[151]
		Lagar Velho	SOL	OxA-8419	20220	180	Charcoal	9	24790 -23870	[152]
		Lapa do Anecrial	SOL	GrA-12019	20520	100	Charcoal	1	25120 -24320	[153]
		Mallaetes	SOL	KN-1/915	19370	105	-	II	23660 -22980	[154]
		Mirón, El	SOL	GX-32655	18390	300	Bone	121	22870 -21550	[155]
		Morín, Cueva	SOL	Poz-36374	18270	130	Bone	3	22470 -21790	This paper
		Nerja, Cueva de	SOL	GifA-102021	21140	190	Charcoal	9 (C4 VIII)	25880 -25040	[156]
		Nerja, Cueva de	SOL	UBAR-98	17940	200	Charcoal	8c (hogar), Vestíbulo	22280 -21160	[157]
		Parpalló, Cueva del	SOL	OxA-22651	19020	100	Bone	T-16	23190 -22590	[158]
		Peña Capón, Cueva de	SOL	Beta-246880	19930	110	Tooth	2	24280 -23680	[159]
		Peña Capón, Cueva de	SOL	Beta-246879	19980	110	Tooth	3	24340 -23740	[159]
		Peña Capón, Cueva de	SOL	Beta-246878	21220	120	Tooth	4	25860 -25260	[159]
		Ratlla del Bubo	SOL	Ly-5219	17360	180	Charcoal	II	21500 -20460	[160]
		Ruso, El	SOL	Beta-70810	16410	210	Bone	III	20310 -19310	[161]
		Santa Maira	SOL	Beta-317412	19910	100	Charcoal	II-12	24240 -23680	[162]
		Vale Almoinha / Vale da Fonte	SOL	ICEN-71	20380	150	Charcoal	5SIII	25060 -24060	[163]
		Vale Almoinha / Vale da Fonte	SOL	OxA-5676	19940	180	Charcoal	5AIII	24430 -23550	[163]
		Vale Boi	SOL	Wk-24763	19533	92	Charcoal	Shelter C1, B6 (rock shelter)	23840 -23240	[164]
		Vale Boi	SOL	Wk-17840	20340	160	Charcoal	Shelter B1, C1 (rock shelter)	25030 -23990	[165]
		Vale Boi	SOL	Wk-24765	18859	90	Shell	Shelter B6, A (base; rock shelter)	23000 -22440	[165]
		Vale Boi	SOL	Wk-26800	20620	160	Charcoal	Shelter C4,	25350 -24310	[165]
		Vale Boi	SOL	Wk-12131	17634	110	Bone	Slope 2, G25.4	21700 -20940	[165]
		Abauntz	MAG	OxA-5116	11760	90	Charcoal	e1/2r	13800 -13400	[130]
		Abauntz	MAG	OxA-5983	13500	160	Bone, spatule decorated	e/e2	16740 -15820	[166]
		Abric dels Colls	MAG	AA-8645	10950	120	Charcoal	II	13080 -12640	[167]
		Abric dels Colls	MAG	AA-8646	10050	85	Bone	II	11970 -11210	[167]
		Abric dels Colls	MAG	GifA-95544	12150	120		IV	14400 -13680	[168]
		Abric dels Colls	MAG	GifA-95571	12490	120		IV	15240 -14080	[168]
		Aguas, Las	MAG	GrA-21524	15030	60	Charcoal	AGS-B4	18460 -18060	[169]
		Aguas, Las	MAG	GrA-21526	14440	70	Bone	AGS-B1/B2	17810 -17410	[169]
		Alexandre	MAG	GrN-23448	15370	110	Charcoal	IIIb	18870 -18390	[170]
		Alonsé	MAG	GrA-21536	15069	90	Charcoal	m	18570 -18050	[171]
		Alonsé	MAG	GrA-21537	14840	90	Charcoal	m	18310 -17830	[171]
		Altamira	MAG	GifA-90047	14520	260	Bone	sup	18290 -17010	[144]
		Altamira	MAG	GrA-27777	14070	70	Bone	1	17360 -16880	[131]
		Altamira	MAG	GrA-30326	15580	70	Bone	4	18990 -18670	[131]
		Altamira	MAG	GrA-30329	15420	70	Bone	2	18850 -18530	[131]
		Altamira	MAG	GrA-32766	14910	60	Bone	1-2	18330 -17930	[131]
		Altamira	MAG	I-12012	15910	230	Charcoal	2	19760 -18680	[172]
		Atxoste	MAG	GrA-19502	12200	90	Bone	g	14410 -13810	[173]
		Atxoste	MAG	GrA-19503	12540	80	Bone	h2	15230 -14310	[173]
		Atxoste	MAG	GrA-19554	12070	60	Bone	f2	14120 -13720	[173]
		Atxoste	MAG	GrA-19870	11730	80	Bone	h	13770 -13370	[173]
		Atxoste	MAG	GrA-22866	11760	70	Bone	VIIc	13780 -13420	[173]
		Atxoste	MAG	GrA-23107	11690	80	Bone	VIIc	13710 -13350	[173]
		Atxoste	MAG	GrN-26666	11910	170	Bone	f	14170 -13370	[173]
		Atxoste	MAG	GrN-26667	11960	180	Bone	f	14270 -13390	[173]
		Balma Guilanyà	MAG	Beta-185066	12180	50		Ej	14200 -13920	[174]
		Berroberría	MAG	BM-2370	11750	300		D inf	14340 -12980	[175]
		Berroberría	MAG	BM-2372	13270	220		E o E inf?	16560 -15280	[175]
		Berroberría	MAG	BM-2373	13270	220	Bone	E lower	16560 -15280	[176]
		Berroberría	MAG	BM-2375	14430	290	Bone	G	18270 -16790	[176]
		Berroberría	MAG	GrN-19609	11100	120		D inf	13190 -12710	[177]
		Berroberría	MAG	GrN-20320	12500	90		E sup	15210 -14170	[177]
		Berroberría	MAG	GrN-20321	12640	100		E sup	15360 -14560	[177]
		Berroberría	MAG	GrN-21625	13580	140	Bone	G	16810 -15970	[178]
		Berroberría	MAG	OxA-949	11900	130	Antler, retoucher	D inf	14070 -13430	[175]
		Berroberría	MAG	OxA-978	11600	130	Antler	D inf	13690 -13170	[175]
		Bocas, Abrigo Grande das / Bocas I	MAG	ICEN-900	9880	220	Bone	Camada 0+	12170 -10610	[179]
		Bocas, Abrigo Grande das / Bocas I	MAG	ICEN-901	10110	90	Bone	Camada Fundo	12130 -11250	[179]
		Bocas, Abrigo Grande das / Bocas I	MAG	ICEN-903	9900	70	Shell	Camada 1 (b,c?), 1/2	11640 -11120	[179]
		Boja, La	MAG	VERA-5212a	12965	40		D	15720 -15280	[140]
		Boja, La	MAG	VERA-5363	12605	45	Charcoal	D	15210 -14730	[140]
		Boja, La	MAG	VERA-5363_2	12585	40		D	15180 -14700	[140]
		Boja, La	MAG	VERA-5363_av	12595	30		D	15160 -14760	[140]
		Buendía	MAG	Beta-212776	14840	50	Charcoal	N1C	18220 -17900	[180]
		Buendía	MAG	Beta-246578	13790	50	Charcoal	N2CW	16920 -16440	[180]
		Buendía	MAG	Beta-246579	14500	60	Charcoal	N2C	17880 -17480	[180]
		Buendía	MAG	Beta-246580	14530	50	Charcoal	N5C	17890 -17530	[180]
		Buendía	MAG	Beta-246581	14690	80	Charcoal	N7C	18090 -17650	[180]
		Buendía	MAG	Beta-246582	14830	50	Charcoal	N8C	18200 -17880	[180]
		Buendía	MAG	Beta-377746	14500	50	Charcoal	N2CW	17860 -17500	[180]
		Buendía	MAG	OxA-28275	14595	55	Charcoal	N6C	17960 -17600	[180]
		Buendía	MAG	OxA-28276	14635	55	Charcoal	M6W	18000 -17640	[180]
		Buendía	MAG	OxA-28277	14845	55	Charcoal	N5W	18240 -17880	[180]
		Buendía	MAG	OxA-28278	14515	55	Charcoal	N4W	17900 -17500	[180]
		Buendía	MAG	OxA-28280	14515	55	Charcoal	N2BW	17900 -17500	[180]
		Buendía	MAG	OxA-29341	13240	55	Charcoal	N1W	16120 -15720	[180]
		Buendía	MAG	OxA-29342	14660	60	Charcoal	N3C	18020 -17660	[180]
		Buendía	MAG	OxA-29343	14960	60	Charcoal	N33C	18390 -17990	[180]
		Cabeço do Porto Marinho	MAG	ICEN-545	11160	280	Charcoal	14, area III/Upper	13540 -12540	[179]
		Cabeço do Porto Marinho	MAG	ICEN-687	12220	110	Charcoal	13, area I/Upper	14640 -13760	[179]
		Cabeço do Porto Marinho	MAG	ICEN-689	11810	110	Charcoal	12, area IIIS/Upper	13850 -13410	[179]
		Cabeço do Porto Marinho	MAG	ICEN-690	10940	210	Charcoal	16, area III/Trench	13210 -12490	[179]
		Cabeço do Porto Marinho	MAG	SMU-2011	11680	60	Charcoal	13, area I/Upper	13630 -13390	[179]
		Cabeço do Porto Marinho	MAG	SMU-2476	15410	195	Charcoal	8, area II/Middle	19060 -18260	[179]
		Cabeço do Porto Marinho	MAG	SMU-2634	15420	180	Charcoal	9, area VI/Lower	19050 -18290	[179]
		Cabeço do Porto Marinho	MAG	SMU-2636	10160	80	Charcoal	17, VI?	12150 -11430	[179]
		Cabeço do Porto Marinho	MAG	SMU-2637	11110	130	Charcoal	15, area II/Upper	13220 -12700	[179]
		Cabeço do Porto Marinho	MAG	SMU-2637	10160	130	Charcoal	?, area VI/Upper	12320 -11240	[179]
		Cabeço do Porto Marinho	MAG	Wk-3126	16180	290	Charcoal	5, IIISW?	20250 -18810	[179]
		Cabeço do Porto Marinho	MAG	Wk-3127	15040	210	Charcoal	9, IIIS?	18760 -17800	[179]
		Caldas, Las	MAG	Ly-2427	13400	150	Bone	III/IV, Sala II	16540 -15700	[142]
		Caldas, Las	MAG	Ly-2936	13310	200		VIII, Sala II	16540 -15420	[142]
		Caldas, Las	MAG	Ua-10188	13370	110	Bone	IX, Sala II, H-4, -142cm	16380 -15780	[142]
		Caldas, Las	MAG	Ua-10189	13640	150		VIII, Sala II, H-4, -100cm	16940 -16020	[142]
		Caldas, Las	MAG	Ua-10190	13650	140		Vic, Sala II, H-4, -70cm	16930 -16050	[142]
		Caldas, Las	MAG	Ua-10191	13185	155		IIIb-IIIc, Sala II, H-2, -80cm	16290 -15330	[142]
		Caldas, Las	MAG	Ua-10192	12960	190		II, Sala II, H-2, -60cm	16060 -14940	[142]
		Caldas, Las	MAG	Ua-10193	12595	125		I, Sala II, H-2, -50cm	15380 -14260	[142]
		Caldas, Las	MAG	Ua-10194	12590	120		II, Sala II, G-2, -58cm	15380 -14260	[142]
		Caldas, Las	MAG	Ua-2735	14495	140		XII, Sala II	18000 -17320	[142]
		Caldas, Las	MAG	Ua-4300	14835	130		XII inf, Sala II	18380 -17740	[142]
		Caldas, Las	MAG	Ua-4301	15165	160	Bone	XIII, Sala II	18780 -18020	[142]
		Can Manel, Balma de la Costa de	MAG	Beta-184712	12310	60		C	14640 -14000	[181]
		Can Manel, Balma de la Costa de	MAG	Beta-184713	12260	60		C	14420 -13980	[181]
		Carneira, Pinhal da	MAG	SMU-2635	10880	90	Charcoal	4	12980 -12620	[179]
		Cendres, Cova de les	MAG	Beta-118022	13690	120	Charcoal	XII	16940 -16140	[182]
		Cendres, Cova de les	MAG	Beta-118023	14850	100	Charcoal	XII	18340 -17820	[182]
		Cendres, Cova de les	MAG	Beta-142284	12470	100	Charcoal	IX	15180 -14100	[182]
		Cendres, Cova de les	MAG	Beta-189079	13120	60	Charcoal	XI	15970 -15530	[182]
		Cendres, Cova de les	MAG	Beta-287540	15630	60	Charcoal	XII	19020 -18740	[182]
		Cendres, Cova de les	MAG	Beta-287541	16030	60	Charcoal	XII	19570 -19130	[182]
		Cendres, Cova de les	MAG	GrN-14,561	12660	70		2b	15310 -14750	[85]
		Cendres, Cova de les	MAG	GrN-15,635	12950	70		2b	15740 -15220	[85]
		Cendres, Cova de les	MAG	Ly-5220	12650	80	Charcoal	XI	15320 -14680	[183]
		Cendres, Cova de les	MAG	Ly-5585	13320	170	Charcoal	IX	16460 -15540	[184]
		Cendres, Cova de les	MAG	Ly-5586	15820	150	Charcoal	XII	19500 -18740	[146]
		Cendres, Cova de les	MAG	Ly-5834	13840	85	Charcoal	XII	17080 -16440	[183]
		Chaves	MAG	GrN-14561	12660	70	Bone	2b sup	15310 -14750	[130]
		Chaves	MAG	GrN-15635	12950	70	Bone	2b inf	15740 -15220	[130]
		Chaves	MAG	Ly-5810	12650	80		Xic	15320 -14680	[184]
		Cierro, El	MAG	OxA-27869	15460	75	Bone	F	18900 -18540	[185]
		Cierro, El	MAG	OxA-27870	15580	75	Bone	G	18990 -18670	[185]
		Cierro, El	MAG	OxA-27871	16360	55	Shell	G1	19970 -19530	[185]
		Coímbre, Cueva de	MAG	Beta-271250	12840	70	Bone	Co.B.1b	15600 -15080	[186]
		Coímbre, Cueva de	MAG	Beta-297104	12990	60	Charcoal	Co.B.1a	15790 -15270	[186]
		Coímbre, Cueva de	MAG	Beta-297105	13230	60	Bone	Co.B.2	16110 -15710	[186]
		Coímbre, Cueva de	MAG	Beta-297106	17110	80	Bone	Co.B.5.1	20890 -20410	[186]
		Coímbre, Cueva de	MAG	Beta-322480	16980	70	Bone	Co.B.5.1	20720 -20240	[186]
		Coímbre, Cueva de	MAG	Beta-340005	15710	60	Bone	Co.B.4	19140 -18780	[186]
		Coímbre, Cueva de	MAG	Beta-367726	16440	70	Bone	Co.B.4	20070 -19590	[186]
		Coímbre, Cueva de	MAG	Beta-367727	14000	60	Bone	Co.B.2	17220 -16780	[186]
		Coímbre, Cueva de	MAG	Beta-392008	12340	40	Bone	Co.B.1b	14630 -14070	[186]
		Cova Gran de Santa Linya	MAG	Beta-187224	13660	50	Charcoal	S4H	16670 -16270	[187]
		Cova Gran de Santa Linya	MAG	Beta-233606	16800	80	Charcoal	EA-3	20540 -20020	[187]
		Cova Gran de Santa Linya	MAG	Beta-259273	14760	70	Charcoal	4P	18150 -17790	[187]
		Ekain	MAG	I-12020	16510	270	Bone	VIIb	20590 -19270	[188]
		Ekain	MAG	I-12224	16030	240	Bone	VIIb (14/15)	19930 -18770	[188]
		Ekain	MAG	I-12225	15970	240	Bone	VIIc (16/17)	19840 -18720	[188]
		Ekain	MAG	I-12266	15400	240	Bone	VIId (18-19)	19140 -18140	[188]
		Ekain	MAG	I-12566	16250	250		VIIf	20240 -18960	[189]
		Ekain	MAG	I-9240	12050	190		VIb base	14500 -13460	[188]
		Entrefoces, Abrigo de	MAG	Ly-2937	14690	200		B	18360 -17400	[190]
		Ermittia	MAG	Ua-4516	13525	125		III	16660 -15940	[191]
		Ermittia	MAG	Ua-4518	13795	155		III	17190 -16190	[191]
		Erralla	MAG	I-12540	16030	240		Va	19930 -18770	[192]
		Erralla	MAG	I-12551	16270	240		Va	20250 -19010	[192]
		Erralla	MAG	I-12868	15740	240	Bone	V	19600 -18520	[192]
		Erralla	MAG	I-13439	12310	190		III	15150 -13710	[192]
		Filador	MAG	OxA-8650	10864	60	Charcoal	8-9	12830 -12670	[193]
		Filador	MAG	OxA-8660	11000	55	Charcoal	8-9	13050 -12690	[193]
		Forcas I	MAG	GrA-25979	14440	70	Bone	15(b?)	17810 -17410	[194]
		Forcas I	MAG	GrA-32957	12440	50	Bone	13d	14940 -14180	[194]
		Forcas I	MAG	GrA-33986	12600	60	Bone	14	15220 -14660	[194]
		Forcas I	MAG	GrA-33987	12010	60	Bone	13a	14050 -13690	[194]
		Forcas I	MAG	GrN-17788	13010	320	Bone	14	16500 -14500	[194]
		Garma, La	MAG	OxA-7181	13860	100		5	17120 -16440	[195]
		Garma, La	MAG	OxA-7203	12070	100	Bone	5	14170 -13690	[195]
		Garma, La	MAG	OxA-7204	13490	110		5	16570 -15930	[195]
		Gato, Cueva del	MAG	GrA-22505	18650	140	Charcoal	2	22850 -22250	[196]
		Gato, Cueva del	MAG	GrA-30683	18090	90	Charcoal	2	22250 -21650	[197]
		Gato, Cueva del	MAG	GrA-42226	17700	70	Bone	2	21720 -21120	[196]
		Gorham's Cave	MAG	Beta-181895	12460	100	Charcoal	III	15160 -14080	[151]
		Gorham's Cave	MAG	Beta-181896	13870	80	Charcoal	III	17100 -16500	[151]
		Gorham's Cave	MAG	Beta-184047	12640	100	Charcoal	III	15360 -14560	[151]
		Gorham's Cave	MAG	Beta-185343	10880	80	Charcoal	III	12930 -12650	[151]
		Gorham's Cave	MAG	Beta-196777	12540	100	Charcoal	III	15270 -14230	[151]
		Gorham's Cave	MAG	Beta-196780	13820	100	Charcoal	III	17090 -16370	[151]
		Güelga, La	MAG	GrN-17255	14020	130		3c, Zona A	17460 -16580	[198]
		Güelga, La	MAG	GrN-19387	14170	130		3c, Zona A	17620 -16860	[198]
		Güelga, La	MAG	GrN-19610	14090	190		3c, Zona A	17690 -16530	[198]
		Horno, El	MAG	GX-27456	12250	190	Bone	2	15070 -13590	[199]
		Horno, El	MAG	GX-27457	12530	190	Bone	1	15450 -13970	[199]
		Hort de la Boquera	MAG	OxA-13595	12250	60	Charcoal	II	14380 -13980	[193]
		Hort de la Boquera	MAG	OxA-23645	11775	45	Charcoal	II	13770 -13450	[193]
		Hort de la Boquera	MAG	OxA-23646	11850	45	Charcoal	II	13780 -13540	[193]
		Juyo, El	MAG	I-10736	13920	240		6	17590 -16150	[189]
		Juyo, El	MAG	I-10737	11400	300		4	13840 -12680	[189]
		Juyo, El	MAG	I-10738	14440	180		7	18030 -17110	[189]
		Kukuma	MAG	Ua-2625	11550	130	Bone	11	13640 -13120	[200]
		Lapa do Picareiro	MAG	OxA-5527	12320	90	Charcoal	G	14830 -13950	[201]
		Lapa do Picareiro	MAG	Wk-10433	10490	110	Charcoal	J	12730 -12010	[202]
		Lapa do Picareiro	MAG	Wk-10434	12500	160	Charcoal	E Middle	15350 -13990	[201]
		Lapa do Picareiro	MAG	Wk-16417	16389	111	Bone	N	20080 -19480	[202]
		Lapa do Picareiro	MAG	Wk-31354	15035	87	Bone	K	18530 -18010	[202]
		Lapa do Picareiro	MAG	Wk-4217	10070	80	Charcoal	E Upper	12000 -11240	[201]
		Lapa do Picareiro	MAG	Wk-4218	11550	120	Charcoal	E Lower	13620 -13140	[201]
		Lapa do Picareiro	MAG	Wk-4219	11780	90	Charcoal	F	13810 -13410	[201]
		Lapa do Picareiro	MAG	Wk-5431	11700	120	Charcoal	E Middle	13800 -13280	[201]
		Lapa do Picareiro	MAG	Wk-6677	12210	100	Charcoal	F	14510 -13790	[201]
		Lapa do Picareiro	MAG	Wk-6678	11880	80	Charcoal	J	13870 -13510	[202]
		Lapa do Suão	MAG	GX-27589	14380	90	Charcoal	6	17780 -17260	[202]
		Lapa do Suão	MAG	GX-27590	12410	80	Charcoal	7	14960 -14080	[202]
		Lapa do Suão	MAG	GX-27591	12590	100	Charcoal	5	15330 -14370	[202]
		Lapa do Suão	MAG	GX-27592	10900	70	Charcoal	7	12940 -12660	[202]
		Lapa do Suão	MAG	GX-27593	15110	90	Charcoal	8	18620 -18100	[202]
		Lapa do Suão	MAG	GX-27594	12590	80	Charcoal	9	15270 -14510	[202]
		Lapa dos Coelhos	MAG	GrN-18376	11660	60	Bone	3	13610 -13370	[203]
		Lapa dos Coelhos	MAG	GrN-18377	12240	60	Charcoal	4	14340 -13980	[203]
		Legintxiqui	MAG	Ua-3397	14865	140	Bone	Ia	18440 -17760	[204]
		Legunova	MAG	GrA-22087	11980	80	Charcoal	q	14060 -13620	[171]
		Legunova	MAG	GrA-22089	12500	90	Charcoal	q	15210 -14170	[171]
		Legunova	MAG	GrA-24296	12060	60	Charcoal	q	14090 -13730	[171]
		Legunova	MAG	GrA-27841	11640	60	Charcoal	q	13610 -13330	[171]
		Legunova	MAG	GrA-27843	11780	60	Charcoal	q	13770 -13450	[171]
		Legunova	MAG	GrA-27846	11240	60	Charcoal	q	13230 -12990	[171]
		Margineda	MAG	Ly-3895	10740	160		7b	12940 -12300	[205]
		Margineda	MAG	Ly-4405	10450	120		7c	12720 -11920	[205]
		Margineda	MAG	Ly-4894	11090	170		8 sr	13260 -12660	[205]
		Margineda	MAG	Ly-5415	11500	150		10b	13610 -13050	[205]
		Margineda	MAG	Ly-5416	11600	280		9	14020 -12900	[205]
		Margineda	MAG	Ly-5419	10540	120		7b	12800 -12040	[205]
		Matutano	MAG	I-11312	13960	200		IV	17540 -16300	[206]
		Matutano	MAG	I-11314	12130	180		III	14740 -13500	[206]
		Matutano	MAG	I-11315	12090	170		I	14520 -13520	[206]
		Matutano	MAG	I-11326	12390	190		II	15260 -13820	[206]
		Matutano	MAG	Ly-5834	13840	85		Xic	17080 -16440	[206]
		Matutano	MAG	UGRA-201	12460	180		Sec.2. niv 5	15330 -13930	[206]
		Matutano	MAG	UGRA-208	13220	270		minus 2,6m	16620 -15060	[206]
		Matutano	MAG	UGRA-225	13370	260		minus 3,2m	16840 -15320	[206]
		Matutano	MAG	UGRA-241	11590	150		minus 2,19m	13720 -13120	[206]
		Matutano	MAG	UGRA-242	11570	210		(-2,35/2,44m)	13840 -13000	[206]
		Mirón, El	MAG	UG-7799	15120	40	Charcoal	503.1	18550 -18230	[207]
		Mirón, El	MAG	UG-7217	15740	40	Bone	504	19150 -18830	[207]
		Mirón, El	MAG	GX-22132	12970	70	Charcoal	12, zona cabaña	15790 -15230	[208]
		Mirón, El	MAG	GX-22347	14620	80	Charcoal	VIII	18020 -17580	[208]
		Mirón, El	MAG	GX-22703	13660	70	Bone	108-4	16720 -16240	[208]
		Mirón, El	MAG	GX-23392	15010	260	Bone	15	18820 -17660	[209]
		Mirón, El	MAG	GX-23393	15220	300	Bone	15	19080 -17800	[208]
		Mirón, El	MAG	GX-23395	16370	190	Bone	111	20220 -19300	[209]
		Mirón, El	MAG	GX-23396	16130	250	Bone	110	20110 -18830	[209]
		Mirón, El	MAG	GX-23397	14710	160	Bone	108-5	18300 -17500	[208]
		Mirón, El	MAG	GX-23415	15180	100	Bone	16	18700 -18180	[209]
		Mirón, El	MAG	GX-23416	15220	100	Bone	119-20	18720 -18240	[208]
		Mirón, El	MAG	GX-24466	15470	240	Charcoal	17	19250 -18210	[208]
		Mirón, El	MAG	GX-24469	15530	230	Bone	111	19300 -18300	[208]
		Mirón, El	MAG	GX-25853	15700	190	Charcoal	17	19420 -18580	[210]
		Mirón, El	MAG	GX-25857	17050	60	Charcoal	117	20770 -20370	[209]
		Mirón, El	MAG	GX-27114	14850	60	Charcoal	108	18250 -17890	[211]
		Mirón, El	MAG	GX-27115	15450	160	Bone	17	19020 -18380	[210]
		Mirón, El	MAG	GX-28209	16460	50	Bone	114	20080 -19640	[208]
		Mirón, El	MAG	GX-29439	17400	80	Charcoal	166	21310 -20710	[208]
		Mirón, El	MAG	OxA-22089	14930	70	Bone	13	18380 -17940	[128]
		Mirón, El	MAG	OxA-22090	15430	75	Bone	112	18880 -18520	[128]
		Mirón, El	MAG	OxA-22091	14760	70	Bone	110	18150 -17790	[128]
		Mirón, El	MAG	OxA-22092	14795	75	Bone	110	18210 -17810	[128]
		Mirón, El	MAG	OxA-22093	15610	90	Bone	17	19060 -18660	[128]
		Molí del Salt	MAG	Beta-179598	10990	50	Charcoal	Asup	13020 -12700	[212]
		Molí del Salt	MAG	Beta-179599	10840	50	Charcoal	Asup	12790 -12670	[212]
		Molí del Salt	MAG	Beta-221912	11060	70	Charcoal	Asup	13100 -12740	[213]
		Molí del Salt	MAG	Beta-221913	10850	70	Charcoal	Asup	12850 -12650	[213]
		Molí del Salt	MAG	Beta-235267	11000	60	Charcoal	A	13050 -12690	[213]
		Molí del Salt	MAG	Beta-235268	10920	60	Charcoal	Asup	12950 -12670	[213]
		Molí del Salt	MAG	Beta-277000	11230	50	Charcoal	A	13200 -13000	[213]
		Molí del Salt	MAG	Beta-277001	11440	60	Charcoal	A	13440 -13120	[213]
		Molí del Salt	MAG	Beta-284212	11770	50	Charcoal	A	13760 -13440	[213]
		Molí del Salt	MAG	Beta-284213	11800	50	Charcoal	A	13770 -13490	[213]
		Molí del Salt	MAG	Beta-284214	10940	50	Charcoal	A	12950 -12670	[213]
		Molí del Salt	MAG	GifA-101037	11940	100	Charcoal	B1	14070 -13510	[212]
		Molí del Salt	MAG	GifA-101038	12510	100	Charcoal	B2	15240 -14160	[212]
		Montlleó	MAG	OaX-X-2234-52	16900	110	Bone	sect B	20680 -20080	[214]
		Montlleó	MAG	OxA-14034	15550	140	Charcoal	sect C	19090 -18530	[214]
		Montlleó	MAG	OxA-9017	15440	80	Charcoal	sect B	18880 -18520	[214]
		Nerja, Cueva de	MAG	Beta-313434	11970	50		NM 16, Sala de la Mina	14000 -13680	[215]
		Nerja, Cueva de	MAG	GAK-8966	13780	340	Charcoal	8 (parte sup.), Torca. Estrato VI	17640 -15720	[216]
		Nerja, Cueva de	MAG	GAK-8976	13330	270	Charcoal	9, Mina. Estrato VI	16820 -15220	[216]
		Nerja, Cueva de	MAG	Sanu-21923	12136	64		NM 16, Sala de la Mina	14200 -13760	[215]
		Nerja, Cueva de	MAG	Sanu-21924	12231	55		NM 16, Sala de la Mina	14300 -13980	[215]
		Nerja, Cueva de	MAG	UBAR-154	11930	160	Charcoal	5 (IV), Vestíbulo	14170 -13410	[157]
		Nerja, Cueva de	MAG	UBAR-155	12190	150	Charcoal	6 (V), Vestíbulo	14770 -13610	[157]
		Nerja, Cueva de	MAG	UBAR-156	12130	130	Charcoal	7 (VI o VII?), Vestíbulo	14400 -13640	[157]
		Nerja, Cueva de	MAG	UBAR-97	11850	190	Charcoal	16e (hogar), Mina	14160 -13280	[157]
		Nerja, Cueva de	MAG	UGRA 98	12270	220	Charcoal	NM 16 (hogar), Mina	15180 -13580	[157]
		Nerja, Cueva de	MAG	UGRA147	12060	150	Charcoal	NM 16 (hogar), Mina	14300 -13580	[157]
		Olivo, Cueva del	MAG	Beta-375569	13960	40	Bone	2	17140 -16740	[217]
		Oscura de Ania, Cueva	MAG	Gif-5407	13500	150		3b	16710 -15830	[218]
		Paloma, Cueva de la	MAG	OxA-974	14600	160	Antler	6	18150 -17390	[219]
		Parco, Cova del	MAG	AA-8643	12900	130	Charcoal	IV	15830 -15030	[220]
		Parco, Cova del	MAG	AA-8644	13950	150	Charcoal	VI	17390 -16430	[220]
		Parco, Cova del	MAG	GifA-95542	14040	140	Charcoal	VII	17510 -16590	[220]
		Parco, Cova del	MAG	GifA-95552	14300	150	Charcoal	XI	17820 -16980	[220]
		Parco, Cova del	MAG	GifA-95564	13070	140		III	16110 -15190	[220]
		Parco, Cova del	MAG	GifA-95565	13890	130		V	17240 -16400	[220]
		Parco, Cova del	MAG	ICEN-501	10390	300		IIb (hogar)	12970 -11170	[221]
		Parco, Cova del	MAG	OxA-10796	12605	60	Charcoal	Ic/II	15230 -14670	[222]
		Parco, Cova del	MAG	OxA-10797	12460	60	Charcoal	II	15050 -14170	[222]
		Parco, Cova del	MAG	OxA-10798	13175	60	Charcoal	II	16040 -15640	[222]
		Parco, Cova del	MAG	OxA-10835	12560	130	Charcoal	II	15360 -14160	[222]
		Parco, Cova del	MAG	OxA-13596	13025	50	Charcoal	II	15820 -15340	[222]
		Parco, Cova del	MAG	OxA-13597	12995	50	Charcoal	II	15780 -15300	[222]
		Parco, Cova del	MAG	OxA-17730	13095	55	Charcoal	II	15930 -15490	[222]
		Parpalló, Cueva del	MAG	Birm-519	13976	300	Bone	1.5/1.7m	17790 -16070	[223]
		Peña 14	MAG	GrN-25096	10160	130	Charcoal	d	12320 -11240	[171]
		Peña 14	MAG	GrN-26000	10630	100	Charcoal	d	12780 -12340	[171]
		Peña 14	MAG	GrN-26001	10430	190	Charcoal	d	12810 -11610	[171]
		Peña de Estebanvela	MAG	Beta-155113	11170	50	Charred material	PE I	13130 -12930	[224]
		Peña de Estebanvela	MAG	Beta-155114	11060	50	Charred material	PE I	13080 -12760	[224]
		Peña de Estebanvela	MAG	Beta-155115	9950	40	Charred material	PE II	11620 -11180	[224]
		Peña de Estebanvela	MAG	Beta-155116	11400	120	Charred material	PE II	13490 -13010	[224]
		Peña de Estebanvela	MAG	Beta-155118	12360	50	Charred material	PE III	14750 -14070	[224]
		Peña de Estebanvela	MAG	Beta-155710	12270	40	Charred material	PE III	14330 -14050	[224]
		Peña de Estebanvela	MAG	Beta-197376	11700	70	Organic sediment	PE II	13700 -13380	[224]
		Peña de Estebanvela	MAG	Beta-197377	12260	50	Charred material	PE IV	14340 -14020	[224]
		Peña de Estebanvela	MAG	Beta-197378	14200	50	Charred material	PE VI	17490 -17090	[224]
		Peña de Estebanvela	MAG	Beta-228871	14450	80	Charred material	PE VI	17860 -17380	[224]
		Peña de Estebanvela	MAG	Beta-228872	11530	70	Charred material	PE II	13510 -13230	[224]
		Peña de Estebanvela	MAG	Beta-232939	12440	50	Charred material	PE III	14940 -14180	[224]
		Peña de Estebanvela	MAG	Beta-232940	12070	40	Charred material	PE III	14080 -13760	[224]
		Peña de Estebanvela	MAG	Beta-287754	11339	50	Charred material	PE I	13310 -13070	[224]
		Peña de Estebanvela	MAG	Beta-287755	12220	50	Charred material	PE I	14260 -13980	[224]
		Peña de Estebanvela	MAG	Beta-287756	12900	60	Charred material	PE III	15660 -15180	[224]
		Peña de Estebanvela	MAG	Beta-287757	12180	50	Charred material	PE III	14200 -13920	[224]
		Peña de Estebanvela	MAG	Beta-290778	12220	50	Charred material	PE I	14260 -13980	[224]
		Peña de Estebanvela	MAG	Beta-290779	10640	60	Charred material	PE I	12730 -12490	[224]
		Peña Diablo	MAG	GrN-21014	10760	140	Charcoal	2	12910 -12430	[225]
		Perro, El	MAG	GrN-20962	12140	180	Charcoal	2c	14780 -13500	[226]
		Picamoixons, Abric de	MAG	AA-5810	11055	90	Charcoal	IIB	13120 -12720	[227]
		Pila, La	MAG	Gif-8147	12160	130		IV2	14520 -13640	[228]
		Pirulejo, El	MAG	Poz-21164	14250	90		4	17630 -17070	[229]
		Portugain	MAG	GrN-14097	10370	90	Bone	1	12550 -11910	[230]
		Rascaño, El	MAG	BM-1450	12282	164		2.1	15030 -13710	[192]
		Rascaño, El	MAG	BM-1451	12896	137		2.3	15850 -15010	[192]
		Rascaño, El	MAG	BM-1452	15173	160		3	18790 -18030	[192]
		Rascaño, El	MAG	BM-1453	15988	195		4	19770 -18810	[192]
		Rascaño, El	MAG	BM-1455	16433	130	Antler	5	20170 -19490	[192]
		Riera, Cueva de la	MAG	Q-2116	15230	300	Charcoal	19	19090 -17810	[231]
		Riera, Cueva de la	MAG	UCR-1274D	12620	300	Bone	23	15920 -13800	[231]
		Santa Catalina	MAG	Ua-13876	12405	95		Stage III	15020 -14020	[232]
		Santa Catalina	MAG	Ua-13877	12425	90		Stage III	15060 -14060	[232]
		Santa Catalina	MAG	Ua-24654	11225	80		Stage III	13250 -12930	[232]
		Santa Catalina	MAG	Ua-24655	12345	85		Stage III	14860 -13980	[233]
		Santa Catalina	MAG	Ua-42320	12146	98		Stage III	14290 -13730	[232]
		Santa Catalina	MAG	Ua-43257	10392	179		Stage II	12800 -11560	[232]
		Santa Catalina	MAG	Ua-43258	10911	244		Stage II	13260 -12340	[232]
		Santa Catalina	MAG	Ua-43259	11961	61		Stage II	14020 -13620	[232]
		Tito Bustillo	MAG	Beta 2Quadrant15C N01	12330	80	Charcoal	IC	14810 -13970	[234]
		Tito Bustillo	MAG	GrN-12753	14930	70		1c2	18380 -17940	[189]
		Tito Bustillo	MAG	I-8331	13870	300		1c	17660 -15940	[189]
		Tito Bustillo	MAG	I-8332	13520	220		1C	16960 -15680	[235]
		Tito Bustillo	MAG	OxA-6258	13520	110		1a/b	16610 -15970	[235]
		Tito Bustillo	MAG	OxA-6259	12850	90		1b	15660 -15060	[235]
		Tossal de la Roca	MAG	Beta-134875	13550	40	Antler	III	16480 -16160	[236]
		Tossal de la Roca	MAG	Beta-134876	12310	40		II	14500 -14060	[236]
		Tossal de la Roca	MAG	Beta-134878	13240	40		III	16080 -15760	[236]
		Tossal de la Roca	MAG	Beta-134880	11820	40		I	13770 -13530	[236]
		Tossal de la Roca	MAG	Beta-134882	12800	40		II	15370 -15130	[236]
		Tossal de la Roca	MAG	Beta-134877	13690	50		III	16730 -16290	[236]
		Tossal de la Roca	MAG	GifA-95594	13360	110		III	16360 -15760	[236]
		Tossal de la Roca	MAG	GifA-95595	13460	120		III	16550 -15870	[236]
		Tossal de la Roca	MAG	UGRA-119	12480	210		II int	15430 -13870	[236]
		Tossal de la Roca	MAG	UGRA-120	12390	250		II int	15410 -13690	[236]
		Urtiaga	MAG	GrN-5817	17050	140	Bone	F base	20950 -20190	[237]
		Valdavara	MAG	Beta-235726	14630	70	Bone	4	18010 -17610	[238]
		Valdavara	MAG	Beta-235728	13770	70	Bone	4	16930 -16370	[238]
		Vale Boi	MAG	Wk-31088	15660	86	Tooth	Z1	19120 -18720	[202]
		Vergara	MAG	GrN. A-8403	14000	100	Tooth	D	17330 -16650	[170]
		Viña, La	MAG	Ly-3316	13360	190		IV inf	16600 -15520	[189]
		Viña, La	MAG	Ly-3317	13300	150		IV	16400 -15560	[189]
		Zatoya, Cueva de	MAG	GrN-23998	12205	90	Bone	Iib	14420 -13820	[239]

## Sheet: References
References cited in S2 Table
25	Linstädter J, Eiwanger J, Mikdad A, Weniger G-C. Human occupation of Northwest Africa: A review of Middle Palaeolithic to Epipalaeolithic sites in Morocco. Quaternary International. 2012;274:158–174. doi: 10.1016/j.quaint.2012.02.017.
85	Villaverde V, Aura JE, Barton CM. The Upper Paleolithic in Mediterranean Spain: A Review of Current Evidence. Journal of World Prehistory. 1998;12(2):121–198. doi: 10.1023/A:1022332217614.
115	Fernandez P, Bouzouggar A, Collina-Girard J, Coulon M. The last occurrence of Megaceroides algericus Lyddekker, 1890 (Mammalia, Cervidae) during the middle Holocene in the cave of Bizmoune (Morocco, Essaouira region). Quaternary International. 2015;374:154–167.
116	Wengler L, Vernet J-L. Vegetation, sedimentary deposits and climates during the Late Pleistocene and Holocene in eastern Morocco. Palaeogeography, Palaeoclimatology, Palaeoecology. 1992;94:141–167.
117	Raynal J-P, Occhietti S. Amino Chronology and an Earlier Age for the Moroccan Aterian. In: Hublin J-J, McPherron SP, ed. Modern Origins: A North African Perspective. New York: Springer; 2012. pp. 79–90.
118	Bouzouggar A, Barton RNE, Blockley S, Bronk-Ramsey C, Collcutt S, Gale R et al. Reevaluating the Age of the Iberomaurusian in Morocco. African Archaeological Review. 2008;25:3–19.
119	Mikdad A, Eiwanger J. Recherches préhistoriques et protohistoriques dans le Rif oriental (Maroc): rapport préliminaire. Beiträge zur Allgemeinen und Vergleichenden Archäologie. 2000;20:109–167. French.
120	Lorenz L. Ifri Armas - Ein Beitrag zur Erforschung des marokkanischen Frühneolithikum. Zeitschrift für Archäologie Außereuropäischer Kulturen. 2010;3:71–125. German.
121	Görsdorf J, Eiwanger J. Radiocarbon datings of late Palaeolithic, Epipalaeolithic and Neolithic sites in Northeastern Morocco. In: Evin J, Oberlin C, Daugas J-P, Salles J-F, ed. 3ème Congrès International, 14C et Archéologie, Lyon 6-10 Avril 1998. Paris: Société Préhistorique Française; 1999. pp. 365–370.
122	Moser J. La Grotte d’Ifri n’Ammar. Tome 1: L’Ibéromaurusien. Cologne: Linden Soft; 2003. French.
123	Daugas JP, Idrissi AE. Neolítico Antiguo de Marruecos en su contexto regional. In: Ramos J, Zouak M, Casasola DB, Raissouni B, ed. Las Ocupaciones Humanas de La Cueva de Caf Taht El Ghar (Tetuán): Los Productos Arqueológicos En El Contexto Del Estrecho de Gibraltar. Cádiz: Servicio de Publicaciones; 2008. pp. 63–92. Spanish.
124	Delibrias G, Pierre R, Weisrock A. Datation de plusieurs épisodes à «limons roses» dans le quaternaire récent de l'Atlas Atlantique Marocain. Compte Rendus de l’Académie des Sciences. 1976;282:593–596. French.
125	Roche J. Cadre chronologique de l'épipaléolithique Marocain. Actes du IX Congrès de l'UISPP: Chronologie et Synchronisme dans la Préhistoire Circum-Méditerranéenne. 1976:153–167. French.
126	Barton RNE, Bouzouggar A, Hogue JT, Lee S, Collcutt SN, Ditchfield P. Origins of the Iberomaurusian in NW Africa: New AMS radiocarbon dating of the Middle and Later Stone Age deposits at Taforalt Cave, Morocco. Journal of Human Evolution. 2013;65:266–281.
127	Hogue JT, Barton RNE. New radiocarbon dates for the earliest Later Stone Age microlithic technology in Northwest Africa. Quaternary International. 2016;413:62–75.
128	Bronk Ramsey C, Higham TFG, Brock F, Baker D, Ditchfield P, Staff RA. Radiocarbon Dates from the Oxford AMS System. Archaeometry Datelist 35. Archaeometry. 2015;57(1):177–216.
129	Humphrey LT, Groote I de, Morales J, Barton RNE, Collcutt SN, Bronk Ramsey C et al. Earliest evidence for caries and exploitation of starchy plant foods in Pleistocene hunter-gatherers from Morocco. Proceedings of the National Academy of Sciences. 2014;111:954–959.
130	Utrilla Miranda MdP, Pérez CM. Excavaciones en la cueva de Abauntz (Arraiz): Campañas de 1994 y 1995. Trabajos de Arqueología Navarra. 1995;12:270–279. Spanish.
131	Lasheras Corruchaga JA, Fernández Valdés JM, Montes Barquín R, Rasines del Río P, Blasco Laffon E, Soutullo García B, et al. La cueva de Altamira: nuevos datos sobre su yacimiento arqueológico (sedimentología y cronología). In: Actas de la 1a Mesa Redonda sobre Paleolítico Superior Cantábrico. San Román de Candamo (Asturias), 26-28 abril de 2007. Monografías del Instituto Internacional de Investi…
132	Ripoll López S, Munoz Ibánez FJ, Latova Fernández Luna J. Nuevos datos para el arte rupestre paleolítico de La Cueva de Ambrosio (Vélez Blanco, Almería). In: Martínez García J, Hernández Pérez MS, ed. Actas del Congreso de Arte Rupestre Esquemático en la Península Ibérica: Comarca de Los Vélez, 5-7 de mayo 2004. Almería; 2006. pp. 547–562. Spanish
133	Jordá Pardo JF, Carral López P, Ripoll López S, Munoz Ibánez FJ. Geoarqueología, radiocarbono y cronoestratigrafía del yacimiento solutrense de La Cueva de Ambrosio (Vélez-Blanco, Almería, España). Espacio, tiempo y forma. Serie I, Prehistoria y arqueología. 2012;5:63–74. Spanish.
134	Aguirre Ruiz de Gopegui, M, González Sainz C. Placa con grabado figurativo del gravetiense de Antolinakoñako Koba (Gautegiz-Arteaga, Bizkaia). Implicaciones en la caracterización de las primeras etapas de la actividad gráfica en la región cantábrica. Kobie Serie Paleoantropología. 2011;30:43–62. Spanish.
135	Delibrias G, Romain O, Le Hasif G. Datation par la méthode du carbone 14 du remplissage de la grotte de l'Arbreda. Cypsela: revista de prehistòria i protohistòria. 1987;6:133–135. French.
136	Ramos Muñoz J, Weniger G-C, Cantalejo P, Del Mar Espejo M, ed. Cueva de Ardales: Intervenciones arqueológicas 2011 - 2014. Benaoján: Ediciones Pinsapar; 2014. Spanish.
137	Garcia-Ibaibarriaga N, Rofes J, Bailon S, Garate D, Rios-Garaizar J, Martínez-García B, et al. A palaeoenvironmental estimate in Askondo (Bizkaia, Spain) using small vertebrates. Quaternary International. 2015;364:244–54. doi: 10.1016/j.quaint.2014.09.069.
138	Corchón Rodriguez MS. El Solutrense y el arte rupestre en Portugal. Reflexiones acerca de la obra de O. da Veiga Ferreira y su proyección actual. Estudos arqueológicos de Oeiras. 2008;16:183–234. Spanish.
139	Doménech Faus EM, Bregadà Zapata M, Togores Munos CR de. Nuevos aportes al paleolítico superior medio de la Cova Beneito (Muro, Alacant). Recerques del Museu d'Alcoi. 2012;21:7–18. Spanish.
140	Lucena, AM de, Martínez, S, Angelucci DE, Badal E, Villaverde Bonilla V, Zapata Crespo J, Zilhão J. La ocupación Solutrense del Abrigo de La Boja (Mula, Murcia, España). Espacio, tiempo y forma. Serie I, Prehistoria y arqueología. 2012;5:447–454. Spanish.
141	Aubry T, Fontugne M, Moura M-H. Les occupations de la grotte de Buraca Grande depuis le Paléolithique supérieur et les apports de la séquence holocène à l'étude de la transition mésolithique/néolithique au Portugal. Bulletin de la Société préhistorique française. 1997;94(2):182–190. doi: 10.3406/bspf.1997.10876. French.
142	Corchón Rodriguez MS. Solutrense y Magdaleniense del Oeste de la Cornisa Cantábrica: Dataciones C14 (calibradas) y marco cronológico. Zephyrvs. 1999;52:3–32. Spanish.
143	Zilhão J, Trinkaus E, Bailey SE. Upper Paleolithic human remains from the Gruta do Caldeirão, Tomar, Portugal. Revista portuguesa de arqueologia. 2001;4(2):5–18.
144	Valladas H, Cachier H, Maurice P, Quirost FB de, Clottes J, Valdés VC, et al. Direct radiocarbon dates for prehistoric paintings at the Altamira, El Castillo and Niaux caves. Nature. 1992;357(6373):68. doi: 10.1038/357068a0.
145	Sommer RS, Zachos FE, Street M, Jöris O, Skog A, Benecke N. Late Quaternary distribution dynamics and phylogeography of the red deer (Cervus elaphus) in Europe. Quaternary Science Reviews. 2008;27(7-8):714–733. doi: 10.1016/j.quascirev.2007.11.016.
146	Villaverde V, Martinez R, Badal E, Guillem P, García R, Menargues J. El Paleolítico superior de la Cova de les Cendres (Teulada, Moraira). Datos proporcionados por el sondeo efectuado en los cuadros A/B 17. Archivo de Prehistoria Levantina. 1999;XXIII:6–65. Spanish.
147	Utrilla Miranda MdP. El Valle del Ebro durante el Tardiglacial y comienzos del Holoceno. Las relaciones con el Magdaleniense cantábrico. In: Moure Romanillo A, Gonzalez Sainz C, ed. El final del Paleolítico cantábrico. Santander: Universidad de Cantabria; 1995. pp. 281–311. Spanish.
148	Cabrera V, Bernaldo de Quiros F. The Solutrean Site of Cueva Chufin (Santander, Spain). Current Anthropology. 1977;18(4):780–781.
149	Rasines P. Geografía, Estratigrafía y Cronología de la Cueva de Cobrante. In: Rasines P, ed. Arqueología en la Cueva de Cobrante: vol. XV. Sautola; 2009. pp. 43–47. Spanish.
150	Zilhão J, Angelucci DE, Badal E, Lucena A, Martín Lerma I, Martínez S, et al. Dos abrigos del Paleolítico superior en Rambla Perea (Mula, Murcia). In: Mangado X, ed. El Paleolítico superior peninsular: Novedades del siglo XXI; Homenaje al Profesor Javier Fortea. Monografies / SERP. Vol 8. Barcelona: Universidad de Barcelona; 2010. pp. 137–148. Spanish.
151	Finlayson C, Pacheco FG, Rodríguez-Vidal J, Fa DA, López JMG, Pérez AS, et al. Late survival of Neanderthals at the southernmost extreme of Europe. Nature. 2006;443(7113):850.
152	Duarte C, Maurício J, Pettitt PB, Souto P, Trinkaus E, van der Plicht H, et al. The early Upper Paleolithic human skeleton from the Abrigo do Lagar Velho (Portugal) and modern human emergence in Iberia. PNAS. 1999;96(13):7604–7609.
153	Almeida F, Brugal J-P, Zilhão J, Plisson H. An Upper Paleolithic Pompeii: Technology, Subsistence and Paleoethnography at Lapa do Anecrial. In: Bicho NF, ed. From the Mediterranean basin to the Portuguese Atlantic shore: Papers in honor of Anthony Marks; Actas do IV Congresso de Arqueologia Peninsular (Faro, 14 a 19 de Setembro de 2004). Promontoria Monográfica. Vol 7. Faro: Universidade do Algar…
154	Pérez FJF, Cerdá FJ. La Cueva de Les Mallaetes y los problemas del Paleolítico Superior del Mediterráneo español. Zephyrus: Revista de prehistoria y arqueología. 1975;26:129–166. Spanish.
155	Stuiver M, Reimer PJ, Bard E, Beck JW, Burr GS, Hughen KA, et al. INTCAL98 radiocarbon age calibration, 24,000-0 cal BP. Radiocarbon. 2006;40(3):1041–1083.
156	Jordá Pardo JF, Aura Tortosa JE. 70 fechas para una cueva: Revisión crítica de 70 dataciones C14 del Pleistoceno Superior y Holoceno de la Cueva de Nerja (Málaga, Andalucía, España). Espacio Tiempo y Forma. Serie I, Prehistoria y Arqueología. 2008;1:239–256. Spanish.
157	Jordá Pardo JF, Aura Tortosa JE. El límite Pleistoceno – Holoceno en el yacimiento arqueológico de la Cueva de Nerja (Málaga, España). Geogaceta. 1990;8:102–104. Spanish.
158	Aura JE, Tiffagom M, Jordá Pardo JF, Duarte E, Fernández de la Vega, J, Santamaria D, et al. The Solutrean–Magdalenian transition: A view from Iberia. Quaternary International. 2012;272-273:75–87. doi: 10.1016/j.quaint.2012.05.020.
159	Alcaraz-Castaño M, González JA, Behrmann RdB, Valero MÁG, Terreros, José Yravedra Sainz de los, Preysler JB. Los orígenes del Solutrense y la ocupación pleniglaciar del interior de la Península Ibérica: Implicaciones del nivel 3 de Peña Capón (valle del Sorbe, Guadalajara). Trabajos de Prehistoria. 2013;70(1):28–53. doi: 10.3989/tp.2013.12101. Spanish.
160	Soler B, Badal E, Villaverde V, Aura JE. Notas sobre un hogar Solútreogravetiense del Abric de la Ratlla del bubo (Crevillent, Alacant). Archivo de Prehistoria Levantina. 1990;XX:79–94. Spanish.
161	Yravedra Sainz de los Terreros, J, Gómez Castanedo A, Muñoz Fernández E. Estrategias de subsistencia en el Yacimiento Paleolítico del Ruso (Igollo de Camargo, Cantabria, España). Espacio, tiempo y forma. Serie I, Prehistoria y arqueología. 2010;5:39–58. Spanish.
162	Aura JE, Jordá Pardo JF. Solutrenses del Sur de Iberia en Transición. Espacio Tiempo y Forma. Serie I, Prehistoria y Arqueología. 2012;5:149–169. Spanish.
163	Zilhão J. O paleolítico superior da Estremadura portuguesa. Lisboa: Colibri; 1997. Portugese.
164	Tátá F, Cascalheira J, Marreiros J, Pereira T, Bicho N. Shell bead production in the Upper Paleolithic of Vale Boi (SW Portugal): An experimental perspective. Journal of Archaeological Science. 2014;42:29–41. doi: 10.1016/j.jas.2013.10.029.
165	Cascalheira J, Bicho N, Marreiros J, Pereira T, Évora M, Cortés M, et al. Vale Boi (Algarve, Portugal) and the Solutrean in Southwestern Iberia. Espacio Tiempo y Forma. Serie I, Prehistoria y Arqueología. 2012;5:455–467.
166	Corchón Rodríguez MS. Los contornos recortados de la cueva de Las Caldas (Asturias, España) en el contexto del Magdaleniense medio cántabro-pirenaico. Munibe Antropologia - Arkeologia. 2005;57:113–134. Spanish.
167	Fullola JM, Bartrolí R, Bergadà MM, Doce R, Garcia-Argüelles P, Rodon T, et al. Nuevas aportaciones al conocimiento del Paleolítico Superior en las comarcas meridionales y occidentales de Cataluña. In: Fumanal MP, Bernabeau J, ed. Estudios sobre Cuaternario. Medios sedimentatios. Cambios ambientales, Hábitat humano. València: Universitat de València; 1993. pp. 239–47. Spanish.
168	Fullola JM, Mangado X, Tejero JM, Petit MÀ, Bergadà MM, Nadal J, et al. The Magdalenian in Catalonia (northeast Iberia). Quaternary International. 2012;272-273:55–74. doi: 10.1016/j.quaint.2012.02.051.
169	Uzquiano P. Wood resource exploitation by Cantabrian Late Upper Palaeolithic groups (N Spain) regarding MIS 2 vegetation dynamics. Quaternary International. 2014;337:154–162. doi: 10.1016/j.quaint.2013.02.022.
170	Utrilla Miranda MdP, Blasco MF. Dos asentamientos magdalenienses en Deza, Soria. Boletín del Seminario de Estudios de Arte y Arqueología: BSAA. 2000;66:9–64. Spanish.
171	Montes Ramírez L. El magdaleniense en el Prepirineo aragonés: Últimos hallazgos. In: Bicho NF, ed. Simbolismo, arte e espaços sagrados na pré-história da Península Ibérica: Actas do IV Congresso de Arqueología Penínsular (Faro, 14 a 19 de setembro de 2004). Faro: Universidade do Algarve, Centro de Estudos de Património; 2006. pp. 183–192. Portugese.
172	González Echegaray J. El Magdaleniense de Altamira. Espacio Tiempo y Forma. Serie I, Prehistoria y Arqueología. 1988;1:165–175. doi: 10.5944/etfi.1.1988.4486. Spanish.
173	Barandiarán I, Almuzara AC, Ruiz AA. Ocupaciones en altura e interior durante el Tardiglaciar: La Llanada alavesa y sus estribaciones montañosas. Zona arqueológica. 2006;7:535–550. Spanish.
174	Casanova Martí J, Martínez Moreno J, Mora Torcal R. Traçant l'ocupació dels Pirineus: La Balma Guilanyà i els caçadors recollectors del Tardiglacial i l'Holocè antic al Prepirineu Oriental. Tribuna d' arqueologia. 2007:59–83. Catalan.
175	Hedges R, Housley R, Law IA, Perry C, Gowlett JAJ. Radiocarbon dates from the Oxford AMS System: Archaeometry Datelist 6. Archaeometry. 1987;29(2):289–306. doi: 10.1111/j.1475-4754.1987.tb00421.x.
176	Barandiarán I. La prehistoria de Navarra: estado actual de los estudios. In: Príncipe de Viana 6. Pamplona; 1987. pp. 63–88. Spanish.
177	Barandiarán I. Cueva de Berroberría (Urdax): informe de las campañas de excavación V (1990), VI (1991), VII (1992) y VIII (1993). Trabajos de Arqueología Navarra. 1993;11:243–247. Spanish.
178	Beguiristáin MA. Nuevas dataciones para la Prehistoria de Navarra. Cuadernos de Arqueología Navarra. 1997;5:31–40. Spanish.
179	Bicho N. The Portuguese final Upper Paleolithic. Antiquity. 1993;67:761e775.
180	La Torre I de, Albert R-M, Allue E, Álvarez-Fernández E, Aparicio MT, Arroyo A, et al. Chronological and palaeoenvironmental context of human occupations at the Buendía rockshelter (Central Spain) during the late Upper Pleistocene in inland Iberia. Journal of Quaternary Science. 2015;30(4):376–90. doi: 10.1002/jqs.2791.
181	Vaquero M, Alonso S, García-Catalán S. El final del Magdaleniense y el Mesolítico en Catalunya. In: Fullola JM, Valdeyron N, Langlais M, ed. Les Pyrénées et leurs marges durant le Tardiglaciaire. Mutations et filiations techno‐culturelles, évolutions paléo‐environnementales. Puigcerda: Institut d'Estudis Ceretans; 2009. pp. 349–373. Spanish.
182	Villaverde V, Román D, Martínez-Valle R, Pérez Ripoll M, Badal E, Bergadà MM, et al. El Paleolítico superior en el País Valenciano: Novedades y perspectivas. In: Mangado X, ed. El Paleolítico superior peninsular: Novedades del siglo XXI; Homenaje al Profesor Javier Fortea. Monografies / SERP. Vol 8. Barcelona: Universidad de Barcelona; 2010. pp. 85–113. Spanish.
183	Villaverde V, Román D, Perez-Ripoll M, Bergáda MM, Real C. The end of the Upper Palaeolithic in the Mediterranean Basin of the Iberian Peninsula. Quaternary International. 2012;272:17-32.
184	Fumanal MP, Villaverde V, Bernabeu J. Cuaternario litoral de la provincia de Alicante, sector Pego-Moraira. In: Guía de las Excursiones de la VIII Reunión Nacional sobre Cuaternario, Servicio de Investigación Prehistórica. Valencia; 1991. pp. 21-78. Spanish.
185	Álvarez-Fernández E, Álvarez-Alonso D, Bécares J, Carral P, Carriol RP, Chauvin A et al. Nouvelles données sur le Magdalénien inférieur de la Région Cantabrique: le Niveau F de la grotte de El Cierro (Ribadesella, Asturies, Espagne). L'anthropologie. 2016;120(5):537-567. French.
186	Álvarez-Alonso D, Yravedra J, Jordá-Pardo JF, Arrizabalaga A. The Magdalenian sequence at Coímbre cave (Asturias, Northern Iberian Peninsula): Adaptive strategies of hunter–gatherer groups in montane environments. Quaternary International. 2016;402:100-111.
187	Mora R, Benito-Calvo A, Martínez-Moreno J, González Marcén P, de la Torre I. Chrono-stratigraphy of the Upper Pleistocene and Holocene sequence in Cova Gran (South-eastern Pre-Pyrenees, Iberian Peninsula). Journal of Quaternary Science. 2011;26:635-644.
188	Altuna J, Merino JM. El yacimiento prehistórico de la cueva de Ekain (Deba, Guipúzcoa) (Vol. 1). Donostia-San Sebastián: Sociedad de Estudios Vascos con la colaboración de Sociedad de Ciencias Aranzadi; 1984. Spanish.
189	Straus LG. Iberia before the Iberians: the stone age prehistory of Cantabrian Spain. Albuquerque: University of New Mexico Press; 1992.
190	González-Morales, MR. El abrigo de Entrefoces (1980-1983). Excavaciones arqueológicas en Asturias. Gobierno del Principado de Asturias, Servicio de Publicaciones. 1990;29-36. Spanish.
191	Esparza X, Mújika A. Reflexiones en torno a la estratigrafía de Ermittia (deva, Guipúzcoa). Actas del XXIV Congreso Nacional de Arqueología, Cartagena. 1997;1:61-69. Spanish.
192	Altuna J. Dataciones de carbono 14 del yacimiento de Erralla. Comparación con las dataciones de otros yacimientos próximos. Munibe. 1985;37:25-28. Spanish.
193	Fullola JM, García-Argüelles P. La Cueva del Parco (Alós de Balaguer, Lleida) y el Abrigo del Filador (Margalef de Montsant, Tarragona): dos secuencias clave para el conocimiento del epipaleolítico en el nordeste peninsular. In: Alday Ruiz A. El Mesolítico de muescas y denticulados en la cuenca del Ebro y el litoral mediterráneo peninsular. Álava: Diputación Foral de Alava; 2006. pp. 121-133. Spa…
194	Utrilla Miranda MdP, Mazo C. La Peña de Las Forcas de Graus (Huesca). Un asentamiento reiterado desde el Magdaleniense Inferior al Neolítico Antiguo. Saldvie. 2007;7:9-37. Spanish.
195	Arias Cabal P, González-Sáinz C, Moure Romaninllo A, Ontañón Peredo R. El proyecto «Estudio integral del complejo arqueológico de La Garma (Omoño, Cantabria)». Primeros resultados. In: de Balbín Behrmann R, Bueno Ramírez P. II Congreso de Arqueología Peninsular: Tomo I. Paleolítico y Epipaleolítico. Zamora: Fundación Rei Afonso Henriques; 1997. pp. 147-162. Spanish.
196	Blasco MF, Rodanés JM. La Cueva del Gato-2 (Épila, Zaragoza): la dinámica de ocupación desde el 18000 a.C. hasta nuestros días. Naturaleza Aragonesa. 2004;12:66-75. Spanish.
197	Blasco MF, Rodanés JM. Las fases de ocupación de la cueva del Gato-2, (Épila, Zaragoza). Saldvie. 2009;9:311-334. Spanish.
198	Menéndez Fernández M, Martínez Villa A. Una tibia con ciervas grabadas de la Cueva de La Cuelga. Cangas de Onís, Asturias. Zephyrvs. 1991;44:65-75. Spanish.
199	Àlvarez Alonso D. El final del Paleolítico Superior: el Magdaleniense en Asturias. ENTEMU: Los grupos cazadores-recolectores paleolíticos del occidente cantábrico. 2014;18:171-204. Spanish.
200	Baldeón A, Berganza E. El yacimiento epipaleolítico de Kukuma. Un asentamiento de cazadores-recolectores en la Llanada alavesa (Araia, Álava). Memorias de yacimientos alaveses. Vitoria: Diputación Foral de Álava; 1997. Spanish.
201	Bicho N, Haws J, Hockett B. Two sides of the same coin—rocks, bones and site function of Picareiro Cave, central Portugal. Journal of Anthropological Archaeology. 2006;25(4):485-499.
202	Bicho N, Haws J. The Magdalenian in central and southern Portugal: Human ecology at the end of the Pleistocene. Quaternary International. 2012;272:6-16.
203	Almeida F, Angelucci DE, Gameiro C, Correia J, Pereira T. Novos dados para o Paleolítico Superior final da Estremadura portuguesa: resultados preliminares dos trabalhos arqueológicos de 1997-2003 no Lapa dos Coelhos (Casais Martanes, Torres Novas). Promontoria, Revista do Departamento de História, Arqueologia e Património da Universidade do Algarve. 2004;2:157-192. Portugese.
204	Nuin J. Investigaciones en el yacimiento paleolítico superior de Legintxiki. (Etxauri, Navarra). Trabajos de Arqueología Navarra. 1996;12:280-282. Spanish.
205	Guilaine J, Barbaza M, Martzluff M. Les excavations à la Balma de la Margineda (1979e1991). Andorra: Edicions del Govern d’Andorra; 2007. French.
206	Olària C. Cova Matutano (Vilafamés, Plana Alta, Castellón). Un modelo ocupacional del Magdaleniense superior-final en le vertiente mediterrénea peninsular. Monografies de Prehistòria i Arqueologia Castellonenques, vol. 5. Castellón; 1999. Spanish.
207	Straus LG, González Morales MR, Higham T, Richards M, Talamo S. Radiocarbon dating the Late Upper Paleolithic of Cantabrian Spain: El Mirón Cave date list IV. Radiocarbon. 2015;57(1):183-188.
208	Straus LG, González Morales MR. El Mirón cave and the 14 C chronology of Cantabrian Spain. Radiocarbon. 2003;45(1):41-58.
209	González Morales MR, Straus LG. La cueva del Mirón (Ramales de la victoria, Cantabria): Excavaciones 1996-1999. Trabajos de Prehistoria. 2000;57(1):121-133. Spanish.
210	Rissetto JD. Using Lithic Procurement Strategies to Define Magdalenian Hunter-Gatherer Mobility Patterns in the Asón Valley of Eastern Cantabria, Spain. In: Bicho N, Corchón Rodríguez MS. O Paleolítico: Actas Do IV Congresso de Arqueologia Peninsular (Faro, 14 a 19 de Setembro de 2004). Centro de Estudos de Patrimonio, Departamento de Historia, Arqueologia e Patrimonio. Faro: Universidade do Alga…
211	Marín-Arroyo AB. Assessing what lies beneath the spatial distribution of a zooarchaeological record: the use of GIS and spatial correlations at El Mirón Cave (Spain). Archaeometry. 2009;51(3):506-524.
212	Vaquero M. Els darrers caçadorsrecollectors de la Conca de Barberà: el jaciment del Molí del Salt (Vimbodí). Excavacions 1999-2003. Montblanc: Museu Arxiu de Montblanc i comarca; 2004. Catalan.
213	Vaquero M, Alonso S, García-Catalán S, García-Hernández A, Gómez de Soler B, Rettig D et al. Temporal nature and recycling of Upper Paleolithic artifacts: the burned tools from the Molí del Salt site (Vimbodí i Poblet, northeastern Spain). Journal of Archaeological Science. 2012;39(8):2785-2796.
214	Mangado X, Mercadal O, Fullola JM, Grimao J. Montlleó: un punt clau en la travessa del Pirineu. Els Pirineus i les àrees circumdants durant el Tardiglacial. In: XIV Col.loqui Internacional d’Arqueologia de Puigcerdà (Novembre 2006). Puigcerdá; 2009. pp. 549-564. Catalan.
215	Álvarez-Fernández E, Carriol RP, Jordá JF, Aura JE, Avezuela B, Badal E et al. Occurrence of whale barnacles in Nerja Cave (Málaga, southern Spain): Indirect evidence of whale consumption by humans in the Upper Magdalenian. Quaternary International. 2014;337:163-169.
216	Pellicer M, Acosta P. Neolítico y Calcolítico de la Cueva de Nerja. In: Jordá Pardo FJ, La Prehistoria de la Cueva de Nerja: Patronato de la Cueva de Nerja. Málaga: Patronato de la Cueva de Nerja; 1986. pp. 337-450. Spanish.
217	Álvarez-Alonso D, De Andrés Herrero M, Álvarez-Fernández E, García-Ibaibarriaga N, Jordá Pardo JF. Los campamentos secundarios en el Magdaleniense cantábrico: resultados preliminares de la excavación en la cueva del Olivo (Llanera, Asturias). In: Soledad Corchón M, Menéndez M ed. Cien años de arte rupestre paleolítico. Salamanca: Ediciones Universidad de Salamanca; 2014. pp. 359-368. Spanish.
218	Adán GE, García Sánchez E, Quesada López JM. Avance al estudio del Magdaleniense de Cueva Oscura de Ania (Las Regueras, Asturias, España). Cæsaraugusta. 2007;78:91-106. Spanish.
219	Barandiarán I. Datation C 14 de l'art mobilier magdalénien cantabrique. Préhistoire ariégeoise. 1988;43:63-84. French.
220	Bergadá MM. Estudio geoarqueológico de los asentamientos prehistóricos del Pleistoceno Superior y el Holoceno inicial en Catalunya. Oxford: BAR International Series; 1988. Spanish.
221	Fullola JM, Bergada MM. Estudi d'una estructura de cornbustió i revisió deIs nivells paleolítics a la Cova del Parco (Alos de Balaguer, La Noguera Lleida). Archivo de Prehistoria Levantina. 1990;XX:109-132. Catalan.
222	Mangado X, Petit MA, Fullola JM, Bartrolí R. El Paleolític superior de la Cova del Parco (Alós de Balaguer, La Noguera). Revista d’Arqueologia de Ponent. 2006;16-17:45-62. Catalan.
223	Bofinger E, Davidson I. Radiocarbon age and depth: a statistical treatment of two sequences of dates from Spain. Journal of Archaeological Science. 1977;4(3):231-243.
224	Cacho C, Martos JA, Jordá J, Yravedra J, Avezuela B, Valdivia J et al. El Paleolítico superior en el interior de la Península Ibérica. Revisión crítica y perspectivas de futuro. In: Mangado Lach X. El Paleolítico superior peninsular. Novedades del siglo XXI. Homenaje al profesor Javier Fortea. Monografíes del Seminari d’Estudis i Recerques Prehistòriques, 8. Barcelona: Universidad de Barcelona; 2…
225	Utrilla Miranda MdP, Montes L, Mazo C, Alday A, Rodanés JM, Blasco MF et al. El Paleolítico superior en la cuenca del Ebro a principios del siglo XXI. Revisión y novedades. In: Mangado Lach X. El Paleolítico superior peninsular. Novedades del siglo XXI. Homenaje al profesor Javier Fortea. Monografies del Seminari d’Estudis i Recerques Prehistòriques, 8. Barcelona: Universidad de Barcelona; 2010. …
226	Straus LG, González Morales MR, Fano Martı́nez MÁ, Garcı́a-Gelabert MP. Last glacial human settlement in eastern Cantabria (Northern Spain). Journal of Archaeological Science. 2002;29(12):1403-1414.
227	García-Catalán S, Vaquero Rodríguez M, Péerez Goñi I, Menéndez Iglesias B, Peña García L, Blasco López RB et al. Palimpsestos y cambios culturales en el límite Pleistoceno-Holoceno: el conjunto lítico de Picamoixons (Alt Camp, Tarragona). Trabajos de Prehistoria. 2009;66(2):61-76. Spanish.
228	Gutiérrez Zugasti FI. Shell fragmentation as a tool for quantification and identification of taphonomic processes in archaeomalacological analysis: the case of the Cantabrian region (northern Spain). Archaeometry. 2011;53(3):614-630.
229	Cortés Sánchez M, Jiménez Espejo FJ, Simón Vallejo MD, López Sáez JA, Riquelme Cantal JA, Fernández Domínguez E, et al. La investigación sobre El Pirulejo: una aproximación interdisciplinar. Antiquitas (Ejemplar dedicado a: Cazadores recolectores del Paleotítico superior en la sierra subbética. Estudios en homenaje a la profesora María Dolores Asquerino). 2008;20:213-222. Spanish.
230	Barandiarán I, Cava A. Cazadores y tallistas en el abrigo de Portugain: una ocupación de Urbasa durante el Tardiglaciar. Ataun; 2008. Spanish.
231	Straus LG, Clark GA, Altuna J, González Morales M, Laville H, Leroi-Gourhan A et al. Excavaciones en la cueva de La Riera (1976-1979). Un estudio inicial. Trabajos de prehistoria. 1983;40:9-58. Spanish.
232	Roselló-Izquierdo E, Berganza-Gochi E, Nores-Quesada C, Morales-Muñiz A. Santa Catalina (Lequeitio, Basque Country): An ecological and cultural insight into the nature of prehistoric fishing in Cantabrian Spain. Journal of Archaeological Science: Reports. 2016;6:645-653.
233	Berganza E, Arribas JL, Castaños P, Elorza M, González JE, Ibáñez JJ et al. La transición tardiglaciar en la costa oriental de Bizkaia: el yacimiento de Santa Catalina. Resultados preliminares. In: Arias Cabal P, Corchón Rodríguez MS, Menéndez Fernández M, Rodríguez Asensio JA. El Paleolítico Superior Cantábrico: actas de la Primera Mesa Redonda, San Román de Candamo (Asturias), 26-28 de abril de…
234	Balbín Behrmann R de, Alcolea González JJ, González Pereda MA. Documentación arqueológica en la cueva de Tito Bustillo, Ardines (Ribadesella): campañas de 2003 a 2007. Excavaciones arqueológicas en Asturias. Gobierno del Principado de Asturias, Servicio de Publicaciones. 2009:411-420. Spanish.
235	Álvarez-Alonso D. La cronología del tránsito Magdaleniense/Aziliense en la región cantábrica/The chronology of the Magdalenian/Azilian transition in the Cantabrian region. Complutum. 2008;19(1):67-78. Spanish.
236	Cacho Quesada C, Jordá Pardo J, Torre Sáinz I de la, Yravedra Sáinz de los Terreros J. El Tossal de la Roca (Alicante). Nuevos datos sobre el Magdaleniense mediterráneo de la Península Ibérica. Trabajos de prehistoria. 2001;58(1):71-93. Spanish.
237	Altuna J. Fauna de Mamíferos de los yacimientos prehistóricos de Guipúzcoa. Munibe. 1972;24:1-464. Spanish.
238	Vaquero Rodríguez MV, Alonso Fernández S, Alonso Fernández C, Ameijenda Iglesias A, Blain HA, Fábregas Valcarce R et al. Nuevas fechas radiométricas para la Prehistoria del noroeste de la Península Ibérica: la cueva de Valdavara (Becerreá, Lugo). Trabajos de prehistoria. 2009;66(1):99-113. Spanish.
239	Barandiarán I, Cava A, 2001. El Paleolítico superior de la cueva de Zatoya (Navarra): actualización de los datos en 1997. Trabajos de Arqueología Navarra. 2001;15:5-99. Spanish.
